# Supplementary material for: Comparative analyses of two Geraniaceae transcriptomes using next-generation sequencing
Source: BMC Plant Biol. 2013 Dec 29;13:228. doi: 10.1186/1471-2229-13-228 (PMC3880972; doi:10.1186/1471-2229-13-228)
Supplement: Additional file 2 — Transcriptome annotation for Geranium maderense and Pelargonium x hortorum. [file 1471-2229-13-228-S2.xlsx]

## Sheet: Geranium maderense annot
Seq. Name	Seq. Description	#Hits	min. eValue	mean Similarity	#GOs	GOs	Enzyme Codes	InterProScan
gmrcomp1038_c0_seq1	predicted protein [Populus trichocarpa]	1	0	1	1	C:plastid
gmrcomp1213_c0_seq1	reticulon family protein	1	0	1	1	C:endoplasmic reticulum
gmrcomp1213_c0_seq2	protein	1	0	1	4	C:vacuole; C:membrane; C:endoplasmic reticulum; C:plasma membrane
gmrcomp1213_c0_seq3	virb2-interacting protein 3	1	0	1	4	C:vacuole; C:plasma membrane; C:membrane; C:endoplasmic reticulum
gmrcomp1213_c0_seq4	reticulon family protein	1	0	1	4	C:vacuole; C:membrane; C:endoplasmic reticulum; C:plasma membrane
gmrcomp1213_c0_seq5	reticulon family protein	1	0	1	4	C:vacuole; C:membrane; C:endoplasmic reticulum; C:plasma membrane
gmrcomp1230_c0_seq1	40s ribosomal protein s5	1	0	1	11	F:structural molecule activity; C:plasma membrane; F:RNA binding; C:cell wall; C:membrane; C:vacuole; C:ribosome; C:cytosol; C:plastid; P:translation; P:cellular process
gmrcomp1627_c0_seq1	gibberellin-regulated protein	1	0	1	1	P:biological_process
gmrcomp1144_c0_seq1	hypothetical protein [Jatropha curcas]	1	0	1	2	C:membrane; C:mitochondrion
gmrcomp1144_c0_seq2	hypothetical protein [Jatropha curcas]	1	0	1	2	C:membrane; C:mitochondrion
gmrcomp187_c0_seq1	lactoylglutathione lyase	1	0	1	11	F:binding; C:plastid; P:carbohydrate metabolic process; C:vacuole; P:biological_process; C:peroxisome; C:plasma membrane; C:cytosol; F:catalytic activity; P:metabolic process; P:cellular process	EC:4.4.1.5
gmrcomp535_c0_seq1	beta-hydroxyacyl-acp dehydratase	1	0	1	7	P:biosynthetic process; P:cellular process; P:lipid metabolic process; C:cell wall; C:plastid; C:membrane; F:catalytic activity	EC:4.2.1.60
gmrcomp535_c0_seq2	hydroxyacyl-acp dehydrase	1	0	1	7	P:biosynthetic process; P:cellular process; P:lipid metabolic process; C:cell wall; C:plastid; C:membrane; F:catalytic activity	EC:4.2.1.60
gmrcomp535_c0_seq3	beta-hydroxyacyl-acp dehydratase	1	0	1	7	P:biosynthetic process; P:cellular process; P:lipid metabolic process; C:cell wall; C:plastid; C:membrane; F:catalytic activity	EC:4.2.1.0
gmrcomp1494_c0_seq1	60s ribosomal protein l4 l1	1	0	1	11	C:nucleolus; F:structural molecule activity; C:plasma membrane; C:cell wall; C:membrane; C:vacuole; C:ribosome; C:cytosol; C:plastid; P:translation; P:cellular process
gmrcomp224_c0_seq1	elongation factor 1-alpha	1	0	1	13	F:translation factor activity, nucleic acid binding; C:mitochondrion; C:nucleolus; P:nucleobase-containing compound metabolic process; P:catabolic process; F:hydrolase activity; C:plastid; C:vacuole; P:biological_process; F:nucleotide binding; C:plasma membrane; C:ribosome; P:translation
gmrcomp832_c0_seq1	ethylene-insensitive 3a	1	0	1	1	P:biological_process
gmrcomp832_c0_seq2	ethylene-insensitive 3a	1	0	1	1	P:biological_process
gmrcomp988_c0_seq1	oligopeptide transporter opt family	1	0	1	5	C:membrane; C:cytoplasm; P:cellular homeostasis; P:transport; P:cellular process
gmrcomp708_c0_seq1	rna binding	1	0	1	3	F:RNA binding; P:nucleobase-containing compound metabolic process; F:nuclease activity	EC:3.1.26.3
gmrcomp708_c0_seq2	rna binding	1	0	1	3	F:RNA binding; P:nucleobase-containing compound metabolic process; F:nuclease activity	EC:3.1.26.3
gmrcomp708_c1_seq1	60s ribosomal protein	1	0	1	8	C:vacuole; F:structural molecule activity; C:plasma membrane; C:ribosome; C:cytosol; C:plastid; P:translation; P:cellular process
gmrcomp708_c1_seq2	60s ribosomal protein	1	0	1	8	C:vacuole; F:structural molecule activity; C:plasma membrane; C:ribosome; C:cytosol; C:plastid; P:translation; P:cellular process
gmrcomp708_c1_seq3	60s ribosomal protein	1	0	1	9	F:structural molecule activity; C:plasma membrane; C:membrane; C:vacuole; C:ribosome; C:cytosol; C:plastid; P:translation; P:cellular process
gmrcomp347_c0_seq1	l24 ribosomal protein	1	0	1	12	C:nucleolus; P:response to stress; P:response to abiotic stimulus; F:structural molecule activity; C:plasma membrane; C:membrane; C:vacuole; C:ribosome; C:cytosol; C:plastid; P:translation; P:cellular process
gmrcomp347_c0_seq2	60s ribosomal protein	1	0	1	13	C:nucleolus; P:response to stress; P:response to abiotic stimulus; C:Golgi apparatus; F:structural molecule activity; C:plasma membrane; C:membrane; C:vacuole; C:ribosome; C:cytosol; C:plastid; P:translation; P:cellular process
gmrcomp347_c0_seq3	l24 ribosomal protein	1	0	1	12	C:nucleolus; P:response to stress; P:response to abiotic stimulus; F:structural molecule activity; C:plasma membrane; C:membrane; C:vacuole; C:ribosome; C:cytosol; C:plastid; P:translation; P:cellular process
gmrcomp347_c0_seq4	l24 ribosomal protein	1	0	1	12	C:nucleolus; P:response to stress; P:response to abiotic stimulus; F:structural molecule activity; C:plasma membrane; C:membrane; C:vacuole; C:ribosome; C:cytosol; C:plastid; P:translation; P:cellular process
gmrcomp347_c0_seq5	60s ribosomal protein	1	0	1	13	C:nucleolus; P:response to stress; P:response to abiotic stimulus; C:Golgi apparatus; F:structural molecule activity; C:plasma membrane; C:membrane; C:vacuole; C:ribosome; C:cytosol; C:plastid; P:translation; P:cellular process
gmrcomp347_c0_seq6	60s ribosomal protein	1	0	1	13	C:nucleolus; P:response to stress; P:response to abiotic stimulus; C:Golgi apparatus; F:structural molecule activity; C:plasma membrane; C:membrane; C:vacuole; C:ribosome; C:cytosol; C:plastid; P:translation; P:cellular process
gmrcomp347_c0_seq7	60s ribosomal protein	1	0	1	13	C:nucleolus; P:response to stress; P:response to abiotic stimulus; C:Golgi apparatus; F:structural molecule activity; C:plasma membrane; C:membrane; C:vacuole; C:ribosome; C:cytosol; C:plastid; P:translation; P:cellular process
gmrcomp347_c0_seq8	60s ribosomal protein	1	0	1	13	C:nucleolus; P:response to stress; P:response to abiotic stimulus; C:Golgi apparatus; F:structural molecule activity; C:plasma membrane; C:membrane; C:vacuole; C:ribosome; C:cytosol; C:plastid; P:translation; P:cellular process
gmrcomp347_c0_seq9	60s ribosomal protein	1	0	1	13	C:nucleolus; P:response to stress; P:response to abiotic stimulus; C:Golgi apparatus; F:structural molecule activity; C:plasma membrane; C:membrane; C:vacuole; C:ribosome; C:cytosol; C:plastid; P:translation; P:cellular process
gmrcomp347_c0_seq11	l24 ribosomal protein	1	0	1	12	C:nucleolus; P:response to stress; P:response to abiotic stimulus; F:structural molecule activity; C:plasma membrane; C:membrane; C:vacuole; C:ribosome; C:cytosol; C:plastid; P:translation; P:cellular process
gmrcomp757_c0_seq1	annexin 2	1	0	1	2	F:binding; F:lipid binding
gmrcomp828_c0_seq1	adp-glucose pyrophosphorylase small subunit	1	0	1	12	C:cytosol; C:cytoplasm; C:plastid; P:reproduction; P:post-embryonic development; P:response to abiotic stimulus; P:biosynthetic process; P:carbohydrate metabolic process; P:cellular process; F:transferase activity; P:generation of precursor metabolites and energy; C:extracellular region	EC:2.7.7.27
gmrcomp1274_c1_seq1	serine carboxypeptidase precursor	1	0	1	7	F:hydrolase activity; C:membrane; C:endoplasmic reticulum; C:vacuole; C:peroxisome; P:protein metabolic process; P:catabolic process	EC:3.4.16.0
gmrcomp1274_c1_seq2	serine carboxypeptidase precursor	1	0	1	7	F:hydrolase activity; C:membrane; C:endoplasmic reticulum; C:vacuole; C:peroxisome; P:protein metabolic process; P:catabolic process	EC:3.4.16.0
gmrcomp1274_c1_seq3	serine carboxypeptidase	1	0	1	7	F:hydrolase activity; C:membrane; C:endoplasmic reticulum; C:vacuole; C:peroxisome; P:protein metabolic process; P:catabolic process	EC:3.4.16.0
gmrcomp1274_c1_seq4	at3g10410 f13m14_32	1	0	1	5	F:hydrolase activity; C:vacuole; P:protein metabolic process; P:catabolic process; C:cytosol	EC:3.4.16.0
gmrcomp1274_c1_seq5	rna-directed dna polymerase (reverse transcriptase) chromo zinc cchc-type peptidase active site polynucleotidyl ribonuclease h fold	1	0	1	3	F:binding; P:metabolic process; F:catalytic activity
gmrcomp1274_c1_seq6	at3g10410 f13m14_32	1	0	1	8	F:hydrolase activity; C:membrane; C:endoplasmic reticulum; C:vacuole; C:peroxisome; P:protein metabolic process; P:catabolic process; C:cytosol	EC:3.4.16.0
gmrcomp1274_c1_seq7	carboxypeptidase type iii	1	0	1	7	F:hydrolase activity; C:membrane; C:endoplasmic reticulum; C:vacuole; C:peroxisome; P:protein metabolic process; P:catabolic process	EC:3.4.16.0
gmrcomp1274_c1_seq8	polyprotein [Glycine max]	1	0	1	2	P:DNA metabolic process; F:nucleic acid binding
gmrcomp1274_c1_seq9	hypothetical protein VITISV_013478 [Vitis vinifera]	1	0	1	2	P:DNA metabolic process; F:nucleic acid binding
gmrcomp1274_c1_seq10	polyprotein [Glycine max]	1	0	1	2	P:DNA metabolic process; F:nucleic acid binding
gmrcomp1274_c1_seq11	rna-directed dna polymerase (reverse transcriptase) chromo zinc cchc-type peptidase active site polynucleotidyl ribonuclease h fold	1	0	1	5	P:biological_process; F:nucleic acid binding; P:DNA metabolic process; C:intracellular; F:transferase activity
gmrcomp144_c0_seq1	germin-like protein	1	0	1	13	F:molecular_function; F:receptor activity; C:cell wall; F:binding; P:response to stress; P:response to abiotic stimulus; C:extracellular region; F:catalytic activity; P:response to endogenous stimulus; P:signal transduction; C:nucleus; P:metabolic process; P:cellular process	EC:1.15.1.1; EC:1.2.3.4
gmrcomp290_c0_seq1	peptidyl-prolyl cis-trans	1	0	1	8	C:plastid; C:thylakoid; P:protein metabolic process; P:cellular process; P:cellular protein modification process; P:cellular component organization; F:catalytic activity; C:membrane	EC:5.2.1.8
gmrcomp290_c0_seq2	peptidyl-prolyl cis-trans	1	0	1	9	P:cellular protein modification process; P:protein metabolic process; P:cellular process; F:catalytic activity; F:protein binding; C:plastid; C:thylakoid; C:membrane; P:cellular component organization	EC:5.2.1.8
gmrcomp290_c0_seq3	isomerase peptidyl-prolyl cis-trans isomerase	1	0	1	8	C:plastid; C:thylakoid; P:protein metabolic process; P:cellular process; P:cellular protein modification process; P:cellular component organization; F:catalytic activity; C:membrane	EC:5.2.1.8
gmrcomp290_c0_seq4	peptidyl-prolyl cis-trans	1	0	1	9	P:cellular protein modification process; P:protein metabolic process; P:cellular process; F:catalytic activity; F:protein binding; C:plastid; C:thylakoid; C:membrane; P:cellular component organization	EC:5.2.1.8
gmrcomp1306_c0_seq1	h+-transporting atp synthase-like protein	1	0	1	13	C:membrane; C:intracellular; F:transporter activity; P:response to stress; P:response to biotic stimulus; P:transport; P:biosynthetic process; P:generation of precursor metabolites and energy; P:nucleobase-containing compound metabolic process; P:photosynthesis; P:response to abiotic stimulus; C:plastid; C:thylakoid
gmrcomp947_c0_seq1	elongation factor expressed	1	0	1	7	F:translation factor activity, nucleic acid binding; P:biosynthetic process; P:cellular process; C:plastid; C:mitochondrion; C:ribosome; P:translation
gmrcomp947_c0_seq2	elongation factor expressed	1	0	1	7	F:translation factor activity, nucleic acid binding; P:biosynthetic process; P:cellular process; C:plastid; C:mitochondrion; C:ribosome; P:translation
gmrcomp947_c0_seq3	elongation factor expressed	1	0	1	7	F:translation factor activity, nucleic acid binding; P:biosynthetic process; P:cellular process; C:plastid; C:mitochondrion; C:ribosome; P:translation
gmrcomp1089_c0_seq1	protein	1	0	1	4	C:plasma membrane; C:membrane; C:vacuole; C:mitochondrion
gmrcomp1089_c0_seq2	protein	1	0	1	4	C:plasma membrane; C:membrane; C:vacuole; C:mitochondrion
gmrcomp1703_c0_seq1	PREDICTED: hypothetical protein [Vitis vinifera]	1	0	1	1	C:cell wall
gmrcomp24_c0_seq1	chloroplast ribulose- -bisphosphate carboxylase oxygenase activase small protein isoform	1	0	1	3	P:biological_process; F:nucleotide binding; P:response to endogenous stimulus
gmrcomp20_c0_seq1	plastidic aldolase	1	0	1	16	C:thylakoid; C:plastid; P:response to endogenous stimulus; P:carbohydrate metabolic process; P:generation of precursor metabolites and energy; P:catabolic process; F:catalytic activity; P:biological_process; C:ribosome; C:membrane; C:extracellular region; P:cellular process; P:biosynthetic process; P:nucleobase-containing compound metabolic process; P:secondary metabolic process; P:metabolic proc…	EC:4.1.2.13
gmrcomp1431_c0_seq1	glycerol-3-phosphate acyltransferase 6	1	0	1	6	P:biosynthetic process; P:cellular process; P:lipid metabolic process; P:flower development; F:transferase activity; C:membrane	EC:2.3.1.51
gmrcomp1431_c0_seq2	glycerol-3-phosphate acyltransferase 6	1	0	1	6	P:biosynthetic process; P:cellular process; P:lipid metabolic process; P:flower development; F:transferase activity; C:membrane	EC:2.3.1.51
gmrcomp1431_c0_seq3	glycerol-3-phosphate acyltransferase 6	1	0	1	6	P:biosynthetic process; P:cellular process; P:lipid metabolic process; P:flower development; F:transferase activity; C:membrane	EC:2.3.1.51
gmrcomp1431_c0_seq4	glycerol-3-phosphate acyltransferase 6	1	0	1	6	P:biosynthetic process; P:cellular process; P:lipid metabolic process; P:flower development; F:transferase activity; C:membrane	EC:2.3.1.51
gmrcomp1431_c0_seq5	glycerol-3-phosphate acyltransferase 6	1	0	1	6	F:transferase activity; P:biosynthetic process; P:cellular process; P:lipid metabolic process; P:flower development; C:membrane	EC:2.3.1.15; EC:2.3.1.51
gmrcomp1431_c0_seq6	glycerol-3-phosphate acyltransferase 6	1	0	1	6	F:transferase activity; P:biosynthetic process; P:cellular process; P:lipid metabolic process; P:flower development; C:membrane	EC:2.3.1.15; EC:2.3.1.51
gmrcomp1431_c0_seq7	glycerol-3-phosphate acyltransferase 6	1	0	1	1	F:transferase activity
gmrcomp181_c0_seq1	cucumber peeling	1	0	1	2	F:binding; F:molecular_function
gmrcomp1250_c0_seq1	latex-abundant protein	1	0	1	9	P:protein metabolic process; P:cell death; P:response to abiotic stimulus; C:plasma membrane; P:response to stress; F:hydrolase activity; C:plastid; P:catabolic process; C:cytosol	EC:3.4.22.0
gmrcomp1250_c0_seq2	metacaspase type ii	1	0	1	8	P:cell death; P:response to abiotic stimulus; C:plasma membrane; P:response to stress; F:hydrolase activity; C:plastid; P:protein metabolic process; P:catabolic process	EC:3.4.22.0
gmrcomp1250_c0_seq3	latex-abundant protein	1	0	1	8	P:cell death; P:response to abiotic stimulus; C:plasma membrane; P:response to stress; F:hydrolase activity; C:plastid; P:protein metabolic process; P:catabolic process	EC:3.4.22.0
gmrcomp1048_c0_seq1	f-box family protein	1	0	1	4	F:DNA binding; C:nucleus; F:binding;
gmrcomp1048_c0_seq2	f-box family protein	1	0	1	3	F:DNA binding; F:binding;
gmrcomp885_c0_seq1	ankyrin repeat family protein	1	0	1	1	C:plastid
gmrcomp589_c0_seq1	integral membrane family protein	1	0	1	2	C:plasma membrane; C:membrane
gmrcomp463_c0_seq1	ribose-5-phosphate isomerase	1	0	1	11	F:catalytic activity; P:response to stress; P:response to biotic stimulus; C:plastid; P:carbohydrate metabolic process; P:nucleobase-containing compound metabolic process; P:catabolic process; P:secondary metabolic process; C:membrane; C:thylakoid; P:metabolic process	EC:5.3.1.6
gmrcomp1186_c0_seq1	fus-interacting serine-arginine-rich protein	1	0	1	3	F:nucleic acid binding; F:nucleotide binding; C:plastid
gmrcomp1186_c0_seq2	fus-interacting serine-arginine-rich protein	1	0	1	5	P:response to abiotic stimulus; P:nucleobase-containing compound metabolic process; F:RNA binding; C:plastid; F:nucleotide binding
gmrcomp1186_c0_seq3	fus-interacting serine-arginine-rich protein	1	0	1	3	F:nucleic acid binding; F:nucleotide binding; C:plastid
gmrcomp1186_c0_seq4	fus-interacting serine-arginine-rich protein	1	0	1	5	P:response to abiotic stimulus; P:nucleobase-containing compound metabolic process; F:RNA binding; C:plastid; F:nucleotide binding
gmrcomp1186_c0_seq5	fus-interacting serine-arginine-rich protein	1	0	1	4	P:response to abiotic stimulus; P:nucleobase-containing compound metabolic process; F:RNA binding; F:nucleotide binding
gmrcomp1304_c0_seq1	heme1 uroporphyrinogen decarboxylase	1	0	1	6	F:catalytic activity; P:biosynthetic process; P:cellular process; P:biological_process; C:plastid; P:metabolic process	EC:4.1.1.37
gmrcomp1918_c0_seq1	cxe carboxylesterase	1	0	1	3	P:response to stress; P:DNA metabolic process; F:DNA binding	EC:3.1.1.0
gmrcomp989_c0_seq1	petc (photosynthetic electron transfer c) electron transferring electrons from cytochrome b6 f complex of photosystem ii	1	0	1	15	F:molecular_function; P:generation of precursor metabolites and energy; P:photosynthesis; F:catalytic activity; F:transporter activity; F:binding; C:membrane; P:response to stress; P:response to biotic stimulus; P:response to abiotic stimulus; C:plastid; C:thylakoid; F:protein binding; C:plasma membrane; P:transport	EC:1.10.2.2; EC:1.10.99.1
gmrcomp421_c0_seq1	uracil phosphoribosyltransferase	1	0	1	7	F:transferase activity; P:biosynthetic process; P:nucleobase-containing compound metabolic process; P:metabolic process; P:cellular process; F:kinase activity; F:nucleotide binding	EC:2.7.1.0; EC:2.7.1.48; EC:2.4.2.9
gmrcomp421_c1_seq1	fructose-bisphosphate aldolase-like protein	1	0	1	11	P:carbohydrate metabolic process; P:generation of precursor metabolites and energy; P:catabolic process; P:response to stress; F:catalytic activity; C:plastid; P:cellular process; P:biosynthetic process; P:nucleobase-containing compound metabolic process; P:secondary metabolic process; P:metabolic process	EC:4.1.2.13
gmrcomp36_c0_seq1	light-harvesting complex ii protein lhcb6	1	0	1	8	C:plastid; P:generation of precursor metabolites and energy; P:photosynthesis; C:membrane; C:thylakoid; P:cellular protein modification process; F:binding; P:response to abiotic stimulus
gmrcomp755_c0_seq1	histone h2b	1	0	1	6	C:intracellular; F:DNA binding; P:cellular component organization; P:cellular process; C:plastid; C:nucleus
gmrcomp755_c0_seq2	histone h2b	1	0	1	6	C:intracellular; F:DNA binding; P:cellular component organization; P:cellular process; C:plastid; C:nucleus
gmrcomp553_c0_seq1	photosystem ii 10 kda chloroplast	1	0	1	4	C:membrane; C:thylakoid; C:plastid; P:photosynthesis
gmrcomp332_c0_seq1	protein disulfide isomerase-related protein	1	0	1	11	C:cell wall; C:vacuole; P:response to stress; P:cellular process; C:cytoplasm; C:plasma membrane; F:molecular_function; P:cellular homeostasis; P:metabolic process; F:catalytic activity; C:endoplasmic reticulum	EC:5.3.4.1
gmrcomp1531_c0_seq1	acetyl- carboxylase	1	0	1	8	P:biosynthetic process; P:cellular process; P:lipid metabolic process; F:binding; F:nucleotide binding; F:catalytic activity; C:cytoplasm; P:metabolic process	EC:6.3.4.14; EC:6.4.1.2
gmrcomp1531_c0_seq2	acetyl- carboxylase	1	0	1	8	P:biosynthetic process; P:cellular process; P:lipid metabolic process; F:binding; F:nucleotide binding; F:catalytic activity; C:cytoplasm; P:metabolic process	EC:6.3.4.14; EC:6.4.1.2
gmrcomp1531_c0_seq3	acetyl- carboxylase	1	0	1	8	P:biosynthetic process; P:cellular process; P:lipid metabolic process; F:binding; F:nucleotide binding; F:catalytic activity; C:cytoplasm; P:metabolic process	EC:6.3.4.14; EC:6.4.1.2
gmrcomp1531_c0_seq4	acetyl- carboxylase	1	0	1	8	P:biosynthetic process; P:cellular process; P:lipid metabolic process; F:binding; F:nucleotide binding; F:catalytic activity; C:cytoplasm; P:metabolic process	EC:6.3.4.14; EC:6.4.1.2
gmrcomp1531_c0_seq5	acetyl- carboxylase	1	0	1	8	P:biosynthetic process; P:cellular process; P:lipid metabolic process; F:binding; F:nucleotide binding; F:catalytic activity; C:cytoplasm; P:metabolic process	EC:6.3.4.14; EC:6.4.1.2
gmrcomp1531_c0_seq6	acetyl- carboxylase	1	0	1	8	P:biosynthetic process; P:cellular process; P:lipid metabolic process; F:binding; F:nucleotide binding; F:catalytic activity; C:cytoplasm; P:metabolic process	EC:6.3.4.14; EC:6.4.1.2
gmrcomp1531_c0_seq7	acetyl- carboxylase	1	0	1	8	P:biosynthetic process; P:cellular process; P:lipid metabolic process; F:binding; F:nucleotide binding; F:catalytic activity; C:cytoplasm; P:metabolic process	EC:6.3.4.14; EC:6.4.1.2
gmrcomp1531_c0_seq8	acetyl- carboxylase	1	0	1	8	P:biosynthetic process; P:cellular process; P:lipid metabolic process; F:binding; F:nucleotide binding; F:catalytic activity; C:cytoplasm; P:metabolic process	EC:6.3.4.14; EC:6.4.1.2
gmrcomp1531_c0_seq9	acetyl- carboxylase	1	0	1	8	P:biosynthetic process; P:cellular process; P:lipid metabolic process; F:binding; F:nucleotide binding; F:catalytic activity; C:cytoplasm; P:metabolic process	EC:6.3.4.14; EC:6.4.1.2
gmrcomp1531_c0_seq10	homomeric acetyl- carboxylase (hom-accase)	1	0	1	15	F:catalytic activity; P:multicellular organismal development; P:response to endogenous stimulus; F:binding; P:reproduction; P:anatomical structure morphogenesis; P:post-embryonic development; P:embryo development; F:nucleotide binding; P:biosynthetic process; P:cellular process; P:lipid metabolic process; C:plasma membrane; P:metabolic process; C:cytoplasm	EC:6.4.1.2; EC:6.3.4.14
gmrcomp1531_c0_seq11	homomeric acetyl- carboxylase (hom-accase)	1	0	1	15	F:catalytic activity; P:multicellular organismal development; P:response to endogenous stimulus; F:binding; P:reproduction; P:anatomical structure morphogenesis; P:post-embryonic development; P:embryo development; F:nucleotide binding; P:biosynthetic process; P:cellular process; P:lipid metabolic process; C:plasma membrane; P:metabolic process; C:cytoplasm	EC:6.4.1.2; EC:6.3.4.14
gmrcomp1531_c0_seq12	homomeric acetyl- carboxylase (hom-accase)	1	0	1	15	F:catalytic activity; P:multicellular organismal development; P:response to endogenous stimulus; F:binding; P:reproduction; P:anatomical structure morphogenesis; P:post-embryonic development; P:embryo development; F:nucleotide binding; P:biosynthetic process; P:cellular process; P:lipid metabolic process; C:plasma membrane; P:metabolic process; C:cytoplasm	EC:6.4.1.2; EC:6.3.4.14
gmrcomp1531_c0_seq13	homomeric acetyl- carboxylase (hom-accase)	1	0	1	15	F:catalytic activity; P:multicellular organismal development; P:response to endogenous stimulus; F:binding; P:reproduction; P:anatomical structure morphogenesis; P:post-embryonic development; P:embryo development; F:nucleotide binding; P:biosynthetic process; P:cellular process; P:lipid metabolic process; C:plasma membrane; P:metabolic process; C:cytoplasm	EC:6.4.1.2; EC:6.3.4.14
gmrcomp1531_c0_seq14	acetyl- carboxylase	1	0	1	8	P:biosynthetic process; P:cellular process; P:lipid metabolic process; F:binding; F:nucleotide binding; F:catalytic activity; C:cytoplasm; P:metabolic process	EC:6.3.4.14; EC:6.4.1.2
gmrcomp1531_c0_seq15	acetyl- carboxylase	1	0	1	15	F:catalytic activity; P:multicellular organismal development; P:response to endogenous stimulus; F:binding; P:reproduction; P:anatomical structure morphogenesis; P:post-embryonic development; P:embryo development; F:nucleotide binding; P:biosynthetic process; P:cellular process; P:lipid metabolic process; C:plasma membrane; P:metabolic process; C:cytoplasm	EC:6.4.1.2; EC:6.3.4.14
gmrcomp1531_c0_seq16	homomeric acetyl- carboxylase (hom-accase)	1	0	1	15	F:catalytic activity; P:multicellular organismal development; P:response to endogenous stimulus; F:binding; P:reproduction; P:anatomical structure morphogenesis; P:post-embryonic development; P:embryo development; F:nucleotide binding; P:biosynthetic process; P:cellular process; P:lipid metabolic process; C:plasma membrane; P:metabolic process; C:cytoplasm	EC:6.4.1.2; EC:6.3.4.14
gmrcomp1531_c0_seq17	acetyl- carboxylase	1	0	1	8	P:biosynthetic process; P:cellular process; P:lipid metabolic process; F:binding; F:nucleotide binding; F:catalytic activity; C:cytoplasm; P:metabolic process	EC:6.3.4.14; EC:6.4.1.2
gmrcomp1531_c0_seq18	homomeric acetyl- carboxylase (hom-accase)	1	0	1	15	F:catalytic activity; P:multicellular organismal development; P:response to endogenous stimulus; F:binding; P:reproduction; P:anatomical structure morphogenesis; P:post-embryonic development; P:embryo development; F:nucleotide binding; P:biosynthetic process; P:cellular process; P:lipid metabolic process; C:plasma membrane; P:metabolic process; C:cytoplasm	EC:6.4.1.2; EC:6.3.4.14
gmrcomp1531_c0_seq19	homomeric acetyl- carboxylase (hom-accase)	1	0	1	15	F:catalytic activity; P:multicellular organismal development; P:response to endogenous stimulus; F:binding; P:reproduction; P:anatomical structure morphogenesis; P:post-embryonic development; P:embryo development; F:nucleotide binding; P:biosynthetic process; P:cellular process; P:lipid metabolic process; C:plasma membrane; P:metabolic process; C:cytoplasm	EC:6.4.1.2; EC:6.3.4.14
gmrcomp1531_c0_seq20	homomeric acetyl- carboxylase (hom-accase)	1	0	1	15	F:catalytic activity; P:multicellular organismal development; P:response to endogenous stimulus; F:binding; P:reproduction; P:anatomical structure morphogenesis; P:post-embryonic development; P:embryo development; F:nucleotide binding; P:biosynthetic process; P:cellular process; P:lipid metabolic process; C:plasma membrane; P:metabolic process; C:cytoplasm	EC:6.4.1.2; EC:6.3.4.14
gmrcomp1531_c0_seq21	acetyl- carboxylase	1	0	1	8	P:biosynthetic process; P:cellular process; P:lipid metabolic process; F:binding; F:nucleotide binding; F:catalytic activity; C:cytoplasm; P:metabolic process	EC:6.3.4.14; EC:6.4.1.2
gmrcomp1531_c0_seq22	acetyl- carboxylase	1	0	1	8	P:biosynthetic process; P:cellular process; P:lipid metabolic process; F:binding; F:nucleotide binding; F:catalytic activity; C:cytoplasm; P:metabolic process	EC:6.3.4.14; EC:6.4.1.2
gmrcomp1531_c0_seq23	homomeric acetyl- carboxylase (hom-accase)	1	0	1	15	F:catalytic activity; P:multicellular organismal development; P:response to endogenous stimulus; F:binding; P:reproduction; P:anatomical structure morphogenesis; P:post-embryonic development; P:embryo development; F:nucleotide binding; P:biosynthetic process; P:cellular process; P:lipid metabolic process; C:plasma membrane; P:metabolic process; C:cytoplasm	EC:6.4.1.2; EC:6.3.4.14
gmrcomp1531_c0_seq24	homomeric acetyl- carboxylase (hom-accase)	1	0	1	15	F:catalytic activity; P:multicellular organismal development; P:response to endogenous stimulus; F:binding; P:reproduction; P:anatomical structure morphogenesis; P:post-embryonic development; P:embryo development; F:nucleotide binding; P:biosynthetic process; P:cellular process; P:lipid metabolic process; C:plasma membrane; P:metabolic process; C:cytoplasm	EC:6.4.1.2; EC:6.3.4.14
gmrcomp1531_c0_seq25	homomeric acetyl- carboxylase (hom-accase)	1	0	1	15	F:catalytic activity; P:multicellular organismal development; P:response to endogenous stimulus; F:binding; P:reproduction; P:anatomical structure morphogenesis; P:post-embryonic development; P:embryo development; F:nucleotide binding; P:biosynthetic process; P:cellular process; P:lipid metabolic process; C:plasma membrane; P:metabolic process; C:cytoplasm	EC:6.4.1.2; EC:6.3.4.14
gmrcomp1531_c0_seq26	acetyl- carboxylase	1	0	1	8	P:biosynthetic process; P:cellular process; P:lipid metabolic process; F:binding; F:nucleotide binding; F:catalytic activity; C:cytoplasm; P:metabolic process	EC:6.3.4.14; EC:6.4.1.2
gmrcomp1531_c0_seq27	acetyl- carboxylase	1	0	1	8	P:biosynthetic process; P:cellular process; P:lipid metabolic process; F:binding; F:nucleotide binding; F:catalytic activity; C:cytoplasm; P:metabolic process	EC:6.3.4.14; EC:6.4.1.2
gmrcomp1531_c0_seq28	acetyl- carboxylase	1	0	1	8	P:biosynthetic process; P:cellular process; P:lipid metabolic process; F:binding; F:nucleotide binding; F:catalytic activity; C:cytoplasm; P:metabolic process	EC:6.3.4.14; EC:6.4.1.2
gmrcomp1531_c0_seq29	homomeric acetyl- carboxylase (hom-accase)	1	0	1	15	F:catalytic activity; P:multicellular organismal development; P:response to endogenous stimulus; F:binding; P:reproduction; P:anatomical structure morphogenesis; P:post-embryonic development; P:embryo development; F:nucleotide binding; P:biosynthetic process; P:cellular process; P:lipid metabolic process; C:plasma membrane; P:metabolic process; C:cytoplasm	EC:6.4.1.2; EC:6.3.4.14
gmrcomp1531_c0_seq30	acetyl- carboxylase	1	0	1	8	P:biosynthetic process; P:cellular process; P:lipid metabolic process; F:binding; F:nucleotide binding; F:catalytic activity; C:cytoplasm; P:metabolic process	EC:6.3.4.14; EC:6.4.1.2
gmrcomp1531_c0_seq31	homomeric acetyl- carboxylase (hom-accase)	1	0	1	13	F:catalytic activity; P:biosynthetic process; P:cellular process; P:lipid metabolic process; F:binding; P:anatomical structure morphogenesis; P:multicellular organismal development; F:nucleotide binding; P:reproduction; P:post-embryonic development; P:embryo development; P:metabolic process; C:cytoplasm	EC:6.4.1.2; EC:6.3.4.14
gmrcomp1531_c0_seq32	acetyl- carboxylase	1	0	1	8	P:biosynthetic process; P:cellular process; P:lipid metabolic process; F:binding; F:nucleotide binding; F:catalytic activity; C:cytoplasm; P:metabolic process	EC:6.3.4.14; EC:6.4.1.2
gmrcomp1531_c0_seq33	acetyl- carboxylase	1	0	1	15	F:catalytic activity; P:multicellular organismal development; P:response to endogenous stimulus; F:binding; P:reproduction; P:anatomical structure morphogenesis; P:post-embryonic development; P:embryo development; F:nucleotide binding; P:biosynthetic process; P:cellular process; P:lipid metabolic process; C:plasma membrane; P:metabolic process; C:cytoplasm	EC:6.4.1.2; EC:6.3.4.14
gmrcomp1531_c0_seq34	homomeric acetyl- carboxylase (hom-accase)	1	0	1	10	P:biosynthetic process; P:cellular process; P:lipid metabolic process; F:binding; P:anatomical structure morphogenesis; P:multicellular organismal development; F:catalytic activity; P:reproduction; P:post-embryonic development; P:embryo development
gmrcomp1531_c0_seq35	acetyl- carboxylase	1	0	1	8	P:biosynthetic process; P:cellular process; P:lipid metabolic process; F:binding; F:nucleotide binding; F:catalytic activity; C:cytoplasm; P:metabolic process	EC:6.3.4.14; EC:6.4.1.2
gmrcomp1531_c0_seq36	homomeric acetyl- carboxylase (hom-accase)	1	0	1	15	F:catalytic activity; P:multicellular organismal development; P:response to endogenous stimulus; F:binding; P:reproduction; P:anatomical structure morphogenesis; P:post-embryonic development; P:embryo development; F:nucleotide binding; P:biosynthetic process; P:cellular process; P:lipid metabolic process; C:plasma membrane; P:metabolic process; C:cytoplasm	EC:6.4.1.2; EC:6.3.4.14
gmrcomp1531_c0_seq37	acetyl- carboxylase	1	0	1	15	F:catalytic activity; P:multicellular organismal development; P:response to endogenous stimulus; F:binding; P:reproduction; P:anatomical structure morphogenesis; P:post-embryonic development; P:embryo development; F:nucleotide binding; P:biosynthetic process; P:cellular process; P:lipid metabolic process; C:plasma membrane; P:metabolic process; C:cytoplasm	EC:6.4.1.2; EC:6.3.4.14
gmrcomp1531_c0_seq38	acetyl- carboxylase	1	0	1	15	F:catalytic activity; P:multicellular organismal development; P:response to endogenous stimulus; F:binding; P:reproduction; P:anatomical structure morphogenesis; P:post-embryonic development; P:embryo development; F:nucleotide binding; P:biosynthetic process; P:cellular process; P:lipid metabolic process; C:plasma membrane; P:metabolic process; C:cytoplasm	EC:6.4.1.2; EC:6.3.4.14
gmrcomp1531_c0_seq39	acetyl- carboxylase	1	0	1	15	F:catalytic activity; P:multicellular organismal development; P:response to endogenous stimulus; F:binding; P:reproduction; P:anatomical structure morphogenesis; P:post-embryonic development; P:embryo development; F:nucleotide binding; P:biosynthetic process; P:cellular process; P:lipid metabolic process; C:plasma membrane; P:metabolic process; C:cytoplasm	EC:6.4.1.2; EC:6.3.4.14
gmrcomp1531_c0_seq40	acetyl- carboxylase	1	0	1	15	F:catalytic activity; P:multicellular organismal development; P:response to endogenous stimulus; F:binding; P:reproduction; P:anatomical structure morphogenesis; P:post-embryonic development; P:embryo development; F:nucleotide binding; P:biosynthetic process; P:cellular process; P:lipid metabolic process; C:plasma membrane; P:metabolic process; C:cytoplasm	EC:6.4.1.2; EC:6.3.4.14
gmrcomp1531_c0_seq41	homomeric acetyl- carboxylase (hom-accase)	1	0	1	15	F:catalytic activity; P:multicellular organismal development; P:response to endogenous stimulus; F:binding; P:reproduction; P:anatomical structure morphogenesis; P:post-embryonic development; P:embryo development; F:nucleotide binding; P:biosynthetic process; P:cellular process; P:lipid metabolic process; C:plasma membrane; P:metabolic process; C:cytoplasm	EC:6.4.1.2; EC:6.3.4.14
gmrcomp1531_c0_seq42	acetyl- carboxylase 2	1	0	1	15	F:catalytic activity; P:multicellular organismal development; P:response to endogenous stimulus; F:binding; P:reproduction; P:anatomical structure morphogenesis; P:post-embryonic development; P:embryo development; F:nucleotide binding; P:biosynthetic process; P:cellular process; P:lipid metabolic process; C:plasma membrane; P:metabolic process; C:cytoplasm	EC:6.4.1.2; EC:6.3.4.14
gmrcomp1531_c0_seq43	acetyl- carboxylase	1	0	1	15	F:catalytic activity; P:multicellular organismal development; P:response to endogenous stimulus; F:binding; P:reproduction; P:anatomical structure morphogenesis; P:post-embryonic development; P:embryo development; F:nucleotide binding; P:biosynthetic process; P:cellular process; P:lipid metabolic process; C:plasma membrane; P:metabolic process; C:cytoplasm	EC:6.4.1.2; EC:6.3.4.14
gmrcomp1531_c0_seq44	acetyl- carboxylase	1	0	1	15	F:catalytic activity; P:multicellular organismal development; P:response to endogenous stimulus; F:binding; P:reproduction; P:anatomical structure morphogenesis; P:post-embryonic development; P:embryo development; F:nucleotide binding; P:biosynthetic process; P:cellular process; P:lipid metabolic process; C:plasma membrane; P:metabolic process; C:cytoplasm	EC:6.4.1.2; EC:6.3.4.14
gmrcomp1531_c0_seq45	acetyl- carboxylase	1	0	1	8	P:biosynthetic process; P:cellular process; P:lipid metabolic process; F:binding; F:nucleotide binding; F:catalytic activity; C:cytoplasm; P:metabolic process	EC:6.3.4.14; EC:6.4.1.2
gmrcomp1531_c0_seq46	acetyl- carboxylase	1	0	1	15	F:catalytic activity; P:multicellular organismal development; P:response to endogenous stimulus; F:binding; P:reproduction; P:anatomical structure morphogenesis; P:post-embryonic development; P:embryo development; F:nucleotide binding; P:biosynthetic process; P:cellular process; P:lipid metabolic process; C:plasma membrane; P:metabolic process; C:cytoplasm	EC:6.4.1.2; EC:6.3.4.14
gmrcomp1531_c0_seq47	acetyl- carboxylase	1	0	1	8	P:biosynthetic process; P:cellular process; P:lipid metabolic process; F:binding; F:nucleotide binding; F:catalytic activity; C:cytoplasm; P:metabolic process	EC:6.3.4.14; EC:6.4.1.2
gmrcomp1531_c0_seq48	acetyl- carboxylase	1	0	1	8	P:biosynthetic process; P:cellular process; P:lipid metabolic process; F:binding; F:nucleotide binding; F:catalytic activity; C:cytoplasm; P:metabolic process	EC:6.3.4.14; EC:6.4.1.2
gmrcomp1071_c0_seq1	filamentation temperature-sensitive h 2b	1	0	1	13	C:thylakoid; F:binding; C:membrane; C:plastid; P:cellular process; P:cellular component organization; F:hydrolase activity; P:protein metabolic process; P:catabolic process; F:nucleotide binding; P:generation of precursor metabolites and energy; P:response to abiotic stimulus; P:photosynthesis	EC:3.4.24.0; EC:3.6.4.3
gmrcomp1670_c0_seq1	at5g14920 f2g14_40	1	0	1	2	F:protein binding; P:response to endogenous stimulus
gmrcomp1670_c0_seq2	at5g14920 f2g14_40	1	0	1	2	F:protein binding; P:response to endogenous stimulus
gmrcomp1819_c0_seq1	uncharacterized protein	1	0	1	5	C:nucleoplasm; P:cellular component organization; ; F:nucleotide binding; F:catalytic activity
gmrcomp1819_c0_seq2	uncharacterized protein	1	0	1	5	C:nucleoplasm; P:cellular component organization; ; F:nucleotide binding; F:catalytic activity
gmrcomp1804_c0_seq1	glycosyltransferase ugt95a1	1	0	1	1	F:transferase activity
gmrcomp1369_c0_seq1	uncharacterized protein	1	0	1	4	C:membrane; C:endoplasmic reticulum; P:transport; P:cellular process
gmrcomp1369_c0_seq2	uncharacterized protein	1	0	1	4	C:membrane; C:endoplasmic reticulum; P:transport; P:cellular process
gmrcomp880_c0_seq1	glycolate oxidase	1	0	1	9	C:ribosome; C:vacuole; C:peroxisome; F:nucleotide binding; C:plastid; C:membrane; C:nucleus; C:extracellular region; P:metabolic process
gmrcomp731_c0_seq1	quinone oxidoreductase-like protein	1	0	1	9	F:catalytic activity; C:plastid; P:response to stress; P:response to abiotic stimulus; C:thylakoid; F:binding; C:extracellular region; P:metabolic process; F:nucleotide binding	EC:1.6.5.5
gmrcomp859_c0_seq1	60s ribosomal protein l11	1	0	1	11	C:nucleolus; C:vacuole; C:Golgi apparatus; F:structural molecule activity; C:plasma membrane; C:ribosome; C:cytosol; C:plastid; C:membrane; P:translation; P:cellular process
gmrcomp859_c0_seq3	60s ribosomal protein	1	0	1	10	C:nucleolus; C:vacuole; F:structural molecule activity; C:ribosome; C:cytosol; C:plastid; C:membrane; P:translation; F:RNA binding; P:cellular process
gmrcomp859_c0_seq4	60s ribosomal protein	1	0	1	10	C:nucleolus; C:vacuole; F:structural molecule activity; C:ribosome; C:cytosol; C:plastid; C:membrane; P:translation; F:RNA binding; P:cellular process
gmrcomp859_c0_seq5	60s ribosomal protein	1	0	1	10	C:nucleolus; C:vacuole; F:structural molecule activity; C:ribosome; C:cytosol; C:plastid; C:membrane; P:translation; F:RNA binding; P:cellular process
gmrcomp859_c0_seq6	60s ribosomal protein	1	0	1	10	C:nucleolus; C:vacuole; F:structural molecule activity; C:ribosome; C:cytosol; C:plastid; C:membrane; P:translation; F:RNA binding; P:cellular process
gmrcomp1126_c0_seq1	cytochrome b5	1	0	1	13	C:cytosol; P:transport; P:generation of precursor metabolites and energy; C:membrane; F:catalytic activity; C:vacuole; C:cell; C:plastid; C:thylakoid; F:binding; C:endoplasmic reticulum; C:plasma membrane; P:metabolic process	EC:1.7.1.1
gmrcomp1463_c0_seq1	polygalacturonase-1 non-catalytic subunit beta	1	0	1	3	F:hydrolase activity; P:carbohydrate metabolic process; P:cellular process	EC:3.2.1.15
gmrcomp1463_c0_seq2	polygalacturonase-1 non-catalytic subunit beta	1	0	1	3	F:hydrolase activity; P:carbohydrate metabolic process; P:cellular process	EC:3.2.1.15
gmrcomp1463_c1_seq1	polygalacturonase-1 non-catalytic subunit beta	1	0	1	3	F:hydrolase activity; P:carbohydrate metabolic process; P:cellular process	EC:3.2.1.15
gmrcomp1518_c0_seq1	at5g23040 myj24_3	1	0	1	12	P:multicellular organismal development; C:mitochondrion; P:cell death; C:plastid; F:DNA binding; P:cellular component organization; P:cellular process; F:protein binding; F:sequence-specific DNA binding transcription factor activity; ; C:membrane; C:nucleoplasm
gmrcomp357_c0_seq1	signal peptidase	1	0	1	6	F:hydrolase activity; P:protein metabolic process; P:cellular process; C:cell wall; C:membrane; C:endoplasmic reticulum
gmrcomp357_c0_seq2	signal peptidase	1	0	1	6	F:hydrolase activity; P:protein metabolic process; P:cellular process; C:cell wall; C:membrane; C:endoplasmic reticulum
gmrcomp357_c0_seq3	signal peptidase protein	1	0	1	7	F:hydrolase activity; C:cytoplasm; P:protein metabolic process; P:cellular process; C:cell wall; C:membrane; C:endoplasmic reticulum
gmrcomp357_c1_seq1	glycerophosphoryl diester	1	0	1	14	P:anatomical structure morphogenesis; P:cell differentiation; P:multicellular organismal development; P:carbohydrate metabolic process; P:cellular process; P:cellular component organization; P:cell growth; C:plasma membrane; P:post-embryonic development; C:cell wall; F:hydrolase activity; F:kinase activity; P:catabolic process; P:lipid metabolic process	EC:3.1.4.46
gmrcomp357_c1_seq2	glycerophosphoryl diester	1	0	1	14	P:anatomical structure morphogenesis; P:cell differentiation; P:multicellular organismal development; P:carbohydrate metabolic process; P:cellular process; P:cellular component organization; P:cell growth; C:plasma membrane; P:post-embryonic development; C:cell wall; F:hydrolase activity; F:kinase activity; P:catabolic process; P:lipid metabolic process	EC:3.1.4.46
gmrcomp357_c2_seq1	glycerophosphoryl diester	1	0	1	17	P:anatomical structure morphogenesis; P:cell differentiation; P:multicellular organismal development; P:carbohydrate metabolic process; P:cellular process; P:cellular component organization; P:cell growth; P:post-embryonic development; C:cell wall; F:hydrolase activity; C:plasma membrane; F:kinase activity; C:plastid; P:cellular homeostasis; C:extracellular region; P:catabolic process; P:lipid me…	EC:3.1.4.46
gmrcomp935_c0_seq1	40s ribosomal protein s20	1	0	1	10	C:nucleolus; F:structural molecule activity; C:plasma membrane; F:RNA binding; C:cell wall; C:ribosome; C:cytosol; C:membrane; P:translation; P:cellular process
gmrcomp602_c0_seq1	adp-ribosylation factor	1	0	1	10	C:vacuole; F:nucleotide binding; C:plasma membrane; C:Golgi apparatus; F:enzyme regulator activity; P:transport; P:cellular process; C:cytosol; C:plastid; P:signal transduction
gmrcomp602_c0_seq2	adp-ribosylation factor	1	0	1	6	P:cellular protein modification process; F:nucleotide binding; C:intracellular; P:transport; P:cellular process; P:signal transduction
gmrcomp602_c0_seq3	adp-ribosylation factor	1	0	1	10	F:nucleotide binding; F:binding; C:Golgi apparatus; C:plasma membrane; F:enzyme regulator activity; C:membrane; C:vacuole; F:hydrolase activity; C:cytosol; P:signal transduction
gmrcomp602_c0_seq4	adp-ribosylation factor	1	0	1	10	C:vacuole; F:nucleotide binding; C:plasma membrane; C:Golgi apparatus; F:enzyme regulator activity; P:transport; P:cellular process; C:cytosol; C:plastid; P:signal transduction
gmrcomp602_c0_seq5	adp-ribosylation factor	1	0	1	7	P:cellular protein modification process; C:vacuole; F:nucleotide binding; F:binding; P:biological_process; C:plasma membrane; P:signal transduction
gmrcomp602_c0_seq6	adp-ribosylation factor	1	0	1	6	C:vacuole; F:nucleotide binding; F:binding; P:biological_process; C:plasma membrane; P:signal transduction
gmrcomp602_c0_seq7	adp-ribosylation factor	1	0	1	6	C:vacuole; F:nucleotide binding; F:binding; P:biological_process; C:plasma membrane; P:signal transduction
gmrcomp602_c0_seq9	adp-ribosylation factor	1	0	1	3	C:intracellular; F:nucleotide binding; P:signal transduction
gmrcomp602_c0_seq10	adp-ribosylation factor	1	0	1	6	P:cellular protein modification process; F:nucleotide binding; C:intracellular; P:transport; P:cellular process; P:signal transduction
gmrcomp602_c0_seq12	adp-ribosylation factor	1	0	1	13	F:binding; F:RNA binding; P:biosynthetic process; P:DNA metabolic process; P:signal transduction; F:transferase activity; P:cellular process; P:lipid metabolic process; F:kinase activity; C:vacuole; P:biological_process; F:nucleotide binding; C:plasma membrane	EC:2.7.7.49; EC:2.7.1.0
gmrcomp602_c0_seq13	adp-ribosylation factor	1	0	1	13	F:binding; F:RNA binding; P:biosynthetic process; P:DNA metabolic process; P:signal transduction; F:transferase activity; P:cellular process; P:lipid metabolic process; F:kinase activity; C:vacuole; P:biological_process; F:nucleotide binding; C:plasma membrane	EC:2.7.7.49; EC:2.7.1.0
gmrcomp602_c0_seq15	adp-ribosylation factor	1	0	1	6	P:cellular protein modification process; F:nucleotide binding; C:intracellular; P:transport; P:cellular process; P:signal transduction
gmrcomp602_c0_seq17	adp-ribosylation factor	1	0	1	6	P:cellular protein modification process; F:nucleotide binding; C:intracellular; P:transport; P:cellular process; P:signal transduction
gmrcomp602_c0_seq18	arf family gtpase	1	0	1	6	P:cellular protein modification process; F:nucleotide binding; C:intracellular; P:transport; P:cellular process; P:signal transduction
gmrcomp1892_c0_seq1	s-adenosylmethionine transporter	1	0	1	7	P:transport; P:cellular process; C:membrane; C:mitochondrion; C:plastid; P:cellular component organization; F:transporter activity
gmrcomp1701_c0_seq1	auxin-regulated protein	1	0	1	7	C:plastid; F:molecular_function; P:cellular homeostasis; F:catalytic activity; C:membrane; C:thylakoid; C:mitochondrion
gmrcomp1435_c0_seq1	vacuolar atp synthase subunit	1	0	1	13	P:response to stress; P:response to abiotic stimulus; P:response to biotic stimulus; C:membrane; C:vacuole; F:hydrolase activity; F:transporter activity; P:cellular component organization; P:cellular process; P:transport; C:ribosome; C:plasma membrane; P:generation of precursor metabolites and energy
gmrcomp1435_c0_seq2	vacuolar atp synthase subunit	1	0	1	13	P:response to stress; P:response to abiotic stimulus; P:response to biotic stimulus; C:membrane; C:vacuole; F:hydrolase activity; F:transporter activity; P:cellular component organization; P:cellular process; P:transport; C:ribosome; C:plasma membrane; P:generation of precursor metabolites and energy
gmrcomp1435_c0_seq3	vacuolar atp synthase subunit	1	0	1	13	P:response to stress; P:response to abiotic stimulus; P:response to biotic stimulus; C:membrane; C:vacuole; F:hydrolase activity; F:transporter activity; P:cellular component organization; P:cellular process; P:transport; C:ribosome; C:plasma membrane; P:generation of precursor metabolites and energy
gmrcomp1435_c0_seq4	vacuolar atp synthase subunit	1	0	1	16	P:response to stress; P:response to abiotic stimulus; P:response to biotic stimulus; C:membrane; C:vacuole; F:hydrolase activity; F:transporter activity; P:cellular component organization; P:cellular process; P:transport; C:ribosome; C:plasma membrane; P:reproduction; P:post-embryonic development; P:embryo development; P:generation of precursor metabolites and energy
gmrcomp1435_c0_seq5	vacuolar atp synthase subunit	1	0	1	13	P:response to stress; P:response to abiotic stimulus; P:response to biotic stimulus; C:membrane; C:vacuole; F:hydrolase activity; F:transporter activity; P:cellular component organization; P:cellular process; P:transport; C:ribosome; C:plasma membrane; P:generation of precursor metabolites and energy
gmrcomp1435_c0_seq6	vacuolar atp synthase subunit	1	0	1	16	P:response to stress; P:response to abiotic stimulus; P:response to biotic stimulus; C:membrane; C:vacuole; F:hydrolase activity; F:transporter activity; P:cellular component organization; P:cellular process; P:transport; C:ribosome; C:plasma membrane; P:reproduction; P:post-embryonic development; P:embryo development; P:generation of precursor metabolites and energy
gmrcomp1435_c0_seq7	vacuolar atp synthase subunit	1	0	1	13	P:response to stress; P:response to abiotic stimulus; P:response to biotic stimulus; C:membrane; C:vacuole; F:hydrolase activity; F:transporter activity; P:cellular component organization; P:cellular process; P:transport; C:ribosome; C:plasma membrane; P:generation of precursor metabolites and energy
gmrcomp294_c0_seq1	histone h3	1	0	1	8	C:intracellular; C:plastid; F:DNA binding; F:protein binding; P:metabolic process; P:cellular process; P:cellular component organization; C:nucleus
gmrcomp294_c0_seq2	histone h3	1	0	1	5	C:intracellular; F:DNA binding; P:cellular component organization; P:cellular process; C:nucleus
gmrcomp294_c0_seq3	histone h3	1	0	1	8	C:intracellular; C:plastid; F:DNA binding; F:protein binding; P:metabolic process; P:cellular process; P:cellular component organization; C:nucleus
gmrcomp294_c0_seq4	histone h3	1	0	1	6	C:intracellular; F:DNA binding; P:metabolic process; P:cellular process; P:cellular component organization; C:nucleus
gmrcomp294_c0_seq5	histone h3	1	0	1	8	P:transport; P:cellular process; C:intracellular; C:membrane; F:DNA binding; P:metabolic process; P:cellular component organization; C:nucleus
gmrcomp294_c0_seq6	protein	1	0	1	6	C:intracellular; F:DNA binding; P:metabolic process; P:cellular process; P:cellular component organization; C:nucleus
gmrcomp294_c0_seq7	protein	1	0	1	8	C:intracellular; F:DNA binding; P:cellular component organization; P:cellular process; P:transport; C:membrane; C:nucleus; C:plastid
gmrcomp294_c0_seq8	histone cluster h3c2-like	1	0	1	6	C:intracellular; F:DNA binding; P:metabolic process; P:cellular process; P:cellular component organization; C:nucleus
gmrcomp294_c1_seq1	calcium-dependent protein kinase	1	0	1	6	F:kinase activity; C:plasma membrane; F:binding; P:cellular protein modification process; F:nucleotide binding;	EC:2.7.11.17
gmrcomp294_c1_seq2	calcium-dependent protein kinase	1	0	1	6	F:kinase activity; C:plasma membrane; F:binding; P:cellular protein modification process; F:nucleotide binding;	EC:2.7.11.17
gmrcomp294_c1_seq3	calcium-dependent protein kinase	1	0	1	6	F:kinase activity; C:plasma membrane; F:binding; P:cellular protein modification process; F:nucleotide binding;	EC:2.7.11.17
gmrcomp294_c1_seq4	calcium-dependent protein kinase	1	0	1	6	F:kinase activity; C:plasma membrane; F:binding; P:cellular protein modification process; F:nucleotide binding;	EC:2.7.11.17
gmrcomp294_c1_seq5	calcium-dependent protein kinase	1	0	1	6	F:kinase activity; C:plasma membrane; F:binding; P:cellular protein modification process; F:nucleotide binding;	EC:2.7.11.17
gmrcomp294_c1_seq6	calcium-dependent protein kinase	1	0	1	5	F:kinase activity; F:binding; P:cellular protein modification process; F:nucleotide binding;	EC:2.7.11.17
gmrcomp294_c1_seq7	calcium-dependent protein kinase	1	0	1	6	F:kinase activity; C:plasma membrane; F:binding; P:cellular protein modification process; F:nucleotide binding;	EC:2.7.11.17
gmrcomp294_c1_seq8	calcium-dependent protein kinase	1	0	1	6	F:kinase activity; C:plasma membrane; F:binding; P:cellular protein modification process; F:nucleotide binding;	EC:2.7.11.17
gmrcomp294_c1_seq9	calcium-dependent protein kinase	1	0	1	6	F:kinase activity; C:plasma membrane; F:binding; P:cellular protein modification process; F:nucleotide binding;	EC:2.7.11.17
gmrcomp294_c2_seq1	46 kda ketoavyl-acp synthase	1	0	1	6	P:biosynthetic process; P:cellular process; P:lipid metabolic process; F:transferase activity; C:plastid; C:cytoplasm	EC:2.3.1.41
gmrcomp294_c2_seq2	46 kda ketoavyl-acp synthase	1	0	1	6	P:biosynthetic process; P:cellular process; P:lipid metabolic process; F:transferase activity; C:plastid; C:cytoplasm	EC:2.3.1.41
gmrcomp294_c2_seq3	46 kda ketoavyl-acp synthase	1	0	1	6	P:biosynthetic process; P:cellular process; P:lipid metabolic process; F:transferase activity; C:plastid; C:cytoplasm	EC:2.3.1.41
gmrcomp1815_c0_seq1	u2 snrnp auxiliary small	1	0	1	4	F:RNA binding; C:nucleus; F:nucleotide binding; F:binding
gmrcomp1815_c0_seq2	u2 snrnp auxiliary small	1	0	1	4	F:RNA binding; C:nucleus; F:nucleotide binding; F:binding
gmrcomp1815_c0_seq3	u2 snrnp auxiliary small	1	0	1	4	F:RNA binding; C:nucleus; F:nucleotide binding; F:binding
gmrcomp1815_c0_seq4	u2 snrnp auxiliary small	1	0	1	2	F:binding; F:nucleic acid binding
gmrcomp1316_c0_seq1	uncharacterized protein	1	0	1	1	C:plastid
gmrcomp1316_c0_seq2	at3g09210 f3l24_8	1	0	1	1	C:plastid
gmrcomp1024_c0_seq1	cystathionine gamma-synthase	1	0	1	8	F:binding; F:transferase activity; P:metabolic process; P:cellular process; P:biosynthetic process; ; C:plastid; F:catalytic activity	EC:2.5.1.48
gmrcomp684_c0_seq1	60s ribosomal protein l27	1	0	1	7	C:Golgi apparatus; F:structural molecule activity; P:cellular process; C:ribosome; C:cytosol; C:membrane; P:translation
gmrcomp745_c0_seq1	proton-dependent oligopeptide transport family protein	1	0	1	3	C:membrane; P:transport; F:transporter activity
gmrcomp745_c0_seq2	proton-dependent oligopeptide transport family protein	1	0	1	3	C:membrane; P:transport; F:transporter activity
gmrcomp745_c0_seq3	proton-dependent oligopeptide transport family protein	1	0	1	3	C:membrane; P:transport; F:transporter activity
gmrcomp745_c0_seq4	proton-dependent oligopeptide transport family protein	1	0	1	3	C:membrane; P:transport; F:transporter activity
gmrcomp1276_c0_seq1	stress enhanced protein 1	1	0	1	11	F:binding; F:DNA binding; P:flower development; F:protein binding; C:membrane; C:plastid; C:thylakoid; F:sequence-specific DNA binding transcription factor activity; P:response to abiotic stimulus; C:nucleoplasm;
gmrcomp808_c0_seq1	malate oxidoreductase	1	0	1	11	F:nucleotide binding; F:binding; F:catalytic activity; P:metabolic process; P:cellular process; C:mitochondrion; F:protein binding; C:plastid; P:generation of precursor metabolites and energy; P:catabolic process;	EC:1.6.1.0; EC:1.1.1.39; EC:4.1.1.3; EC:1.1.1.38
gmrcomp808_c0_seq2	malate oxidoreductase	1	0	1	11	F:nucleotide binding; F:binding; F:catalytic activity; P:metabolic process; P:cellular process; C:mitochondrion; F:protein binding; C:plastid; P:generation of precursor metabolites and energy; P:catabolic process;	EC:1.6.1.0; EC:1.1.1.39; EC:4.1.1.3; EC:1.1.1.38
gmrcomp962_c0_seq1	oligomycin sensitivity conferring protein	1	0	1	9	F:transporter activity; F:binding; P:transport; P:biosynthetic process; P:generation of precursor metabolites and energy; P:nucleobase-containing compound metabolic process; C:membrane; C:mitochondrion; C:plastid
gmrcomp1629_c0_seq1	60s ribosomal protein	1	0	1	4	C:ribosome; F:structural molecule activity; P:translation; P:cellular process
gmrcomp1281_c0_seq1	protein	1	0	1	2	C:vacuole; P:lipid metabolic process
gmrcomp723_c0_seq1	reversibly glycosylated polypeptide	1	0	1	9	C:Golgi apparatus; C:plasma membrane; C:cell wall; P:biosynthetic process; P:carbohydrate metabolic process; P:cellular process; F:transferase activity; C:extracellular region; P:cellular component organization	EC:2.4.1.186
gmrcomp723_c0_seq2	reversibly glycosylated polypeptide	1	0	1	9	C:Golgi apparatus; C:plasma membrane; C:cell wall; P:biosynthetic process; P:carbohydrate metabolic process; P:cellular process; F:transferase activity; C:extracellular region; P:cellular component organization	EC:2.4.1.186
gmrcomp723_c0_seq3	alpha- -glucan-protein synthase	1	0	1	7	C:plasma membrane; C:cell wall; P:biosynthetic process; P:carbohydrate metabolic process; P:cellular process; F:transferase activity; P:cellular component organization	EC:2.4.1.186
gmrcomp723_c0_seq4	reversibly glycosylated polypeptide	1	0	1	9	C:Golgi apparatus; C:plasma membrane; C:cell wall; P:biosynthetic process; P:carbohydrate metabolic process; P:cellular process; F:transferase activity; C:extracellular region; P:cellular component organization	EC:2.4.1.186
gmrcomp723_c0_seq5	grp-like protein 2	1	0	1	9	C:Golgi apparatus; C:plasma membrane; C:cell wall; P:biosynthetic process; P:carbohydrate metabolic process; P:cellular process; F:transferase activity; C:extracellular region; P:cellular component organization	EC:2.4.1.186
gmrcomp1533_c0_seq1	protease inhibitor seed storage lipid transfer protein family protein	1	0	1	3	P:transport; C:plasma membrane; F:lipid binding
gmrcomp1533_c0_seq2	protease inhibitor seed storage lipid transfer protein family protein	1	0	1	3	P:transport; C:plasma membrane; F:lipid binding
gmrcomp1677_c0_seq1	oligosaccharyltransferase complex magnesium transporter family protein	1	0	1	2	F:transferase activity; C:plasma membrane
gmrcomp644_c0_seq1	plastid-specific 30s ribosomal protein chloroplast	1	0	1	8	C:ribosome; F:structural molecule activity; P:translation; F:RNA binding; C:membrane; C:plastid; C:thylakoid; P:cellular process
gmrcomp866_c0_seq1	rk19_spiol ame: full=50s ribosomal protein chloroplastic ame: full=cl19 flags: precursor	1	0	1	6	C:ribosome; C:plastid; F:structural molecule activity; P:cellular process; C:membrane; P:translation
gmrcomp1341_c0_seq1	chaperone protein dnaj-related-like	1	0	1	2	F:protein binding; C:plastid
gmrcomp266_c0_seq1	glutathione s-	1	0	1	11	P:post-embryonic development; P:response to abiotic stimulus; P:biological_process; ; P:response to endogenous stimulus; F:transferase activity; C:plastid; F:catalytic activity; P:carbohydrate metabolic process; P:metabolic process; P:cellular process	EC:4.4.1.5
gmrcomp798_c0_seq1	protein	1	0	1	1	F:binding
gmrcomp798_c0_seq2	protein	1	0	1	1	F:binding
gmrcomp1774_c1_seq1	pentatricopeptide repeat-containing protein	1	0	1	1	C:plastid
gmrcomp1774_c1_seq2	pentatricopeptide repeat-containing protein	1	0	1	1	C:plastid
gmrcomp1774_c1_seq3	pentatricopeptide repeat-containing protein	1	0	1	1	C:plastid
gmrcomp1743_c0_seq1	inner membrane protein	1	0	1	8	F:protein binding; F:transporter activity; C:membrane; P:transport; P:cellular process; P:cellular component organization; C:plastid; C:thylakoid
gmrcomp1743_c0_seq2	inner membrane protein	1	0	1	5	C:membrane; C:thylakoid; C:plastid; P:cellular component organization; P:cellular process
gmrcomp1743_c0_seq3	inner membrane protein	1	0	1	3	P:cellular process; C:plastid; C:membrane
gmrcomp1743_c0_seq4	inner membrane protein	1	0	1	5	C:membrane; C:thylakoid; C:plastid; P:cellular component organization; P:cellular process
gmrcomp1743_c0_seq5	inner membrane protein	1	0	1	3	P:cellular process; C:plastid; C:membrane
gmrcomp1746_c0_seq1	esterase lipase thioesterase family protein	1	0	1	5	C:membrane; C:plasma membrane; C:vacuole; C:cell wall; F:catalytic activity
gmrcomp1746_c0_seq2	esterase lipase thioesterase family protein	1	0	1	5	C:membrane; C:plasma membrane; C:vacuole; C:cell wall; F:catalytic activity
gmrcomp1746_c0_seq3	esterase lipase thioesterase family protein	1	0	1	4	C:plasma membrane; C:vacuole; C:cell wall; F:catalytic activity
gmrcomp1960_c0_seq1	non-canonical ubiquitin conjugating	1	0	1	5	F:catalytic activity; P:protein metabolic process; P:catabolic process; P:cellular process; P:cellular protein modification process	EC:6.3.2.19
gmrcomp795_c1_seq1	cysteine protease cp2	1	0	1	10	C:vacuole; F:catalytic activity; C:plastid; P:protein metabolic process; P:catabolic process; C:extracellular region; P:response to abiotic stimulus; P:response to stress; F:hydrolase activity; P:metabolic process	EC:1.3.1.74
gmrcomp795_c1_seq2	cysteine protease cp2 isoform 1	1	0	1	10	C:vacuole; F:catalytic activity; C:plastid; P:protein metabolic process; P:catabolic process; C:extracellular region; P:response to abiotic stimulus; P:response to stress; F:hydrolase activity; P:metabolic process	EC:1.3.1.74
gmrcomp795_c1_seq3	cysteine protease cp2 isoform 1	1	0	1	8	C:intracellular; C:cytoplasm; F:catalytic activity; P:protein metabolic process; P:catabolic process; P:response to abiotic stimulus; F:hydrolase activity; P:metabolic process	EC:1.3.1.74
gmrcomp1461_c0_seq1	apocytochrome b	1	0	1	7	F:binding; C:membrane; C:mitochondrion; F:catalytic activity; F:molecular_function; P:transport; P:generation of precursor metabolites and energy
gmrcomp1461_c0_seq2	apocytochrome b	1	0	1	7	F:binding; C:membrane; C:mitochondrion; F:catalytic activity; F:molecular_function; P:transport; P:generation of precursor metabolites and energy
gmrcomp1461_c0_seq3	cytochrome c oxidase subunit 3	1	0	1	7	P:generation of precursor metabolites and energy; C:membrane; C:mitochondrion; F:catalytic activity; F:transporter activity; P:transport; C:intracellular	EC:1.9.3.1
gmrcomp1461_c0_seq4	cytochrome c oxidase subunit 3	1	0	1	7	P:generation of precursor metabolites and energy; C:membrane; C:mitochondrion; F:catalytic activity; F:transporter activity; P:transport; C:intracellular	EC:1.9.3.1
gmrcomp1558_c0_seq1	cmv 1a interacting protein 1	1	0	1	3	F:transferase activity; P:metabolic process; P:cellular process	EC:2.1.1.0
gmrcomp510_c0_seq1	soluble inorganic pyrophosphatase	1	0	1	5	P:biological_process; F:hydrolase activity; C:cytoplasm; F:binding; P:generation of precursor metabolites and energy	EC:3.6.1.1
gmrcomp1476_c0_seq1	carbonic anhydrase 2	1	0	1	13	P:response to stress; P:response to biotic stimulus; C:plastid; P:biological_process; C:plasma membrane; P:cellular process; F:catalytic activity; P:metabolic process; C:cytosol; F:binding; C:extracellular region; C:membrane; C:thylakoid	EC:4.2.1.1
gmrcomp1476_c0_seq2	carbonic anhydrase	1	0	1	8	C:plastid; P:biological_process; C:plasma membrane; P:cellular process; F:catalytic activity; P:metabolic process; C:cytosol; F:binding	EC:4.2.1.1
gmrcomp1476_c0_seq3	carbonic anhydrase	1	0	1	8	C:plastid; P:biological_process; C:plasma membrane; P:cellular process; F:catalytic activity; P:metabolic process; C:cytosol; F:binding	EC:4.2.1.1
gmrcomp994_c0_seq1	heat shock factor binding protein	1	0	1	9	P:response to stress; P:cellular process; P:response to abiotic stimulus; C:Golgi apparatus; F:protein binding; C:nucleus; C:cytosol; P:reproduction; P:post-embryonic development
gmrcomp994_c0_seq2	heat shock factor binding protein	1	0	1	9	P:response to stress; P:cellular process; P:response to abiotic stimulus; C:Golgi apparatus; F:protein binding; C:nucleus; C:cytosol; P:reproduction; P:post-embryonic development
gmrcomp994_c0_seq3	heat shock factor binding protein	1	0	1	9	P:response to stress; P:cellular process; P:response to abiotic stimulus; C:Golgi apparatus; F:protein binding; C:nucleus; C:cytosol; P:reproduction; P:post-embryonic development
gmrcomp1647_c0_seq1	chloroplast protein import component	1	0	1	5	P:transport; P:cellular process; C:plastid; C:membrane; C:mitochondrion
gmrcomp1647_c0_seq2	chloroplast protein import component	1	0	1	5	P:transport; P:cellular process; C:plastid; C:membrane; C:mitochondrion
gmrcomp342_c0_seq1	glycine-rich rna-binding protein	1	0	1	2	F:nucleic acid binding; F:nucleotide binding
gmrcomp342_c0_seq2	glycine-rich rna-binding protein	1	0	1	2	F:nucleic acid binding; F:nucleotide binding
gmrcomp342_c0_seq3	glycine-rich rna-binding protein	1	0	1	3	C:nucleus; F:nucleotide binding; F:RNA binding
gmrcomp342_c0_seq4	glycine-rich rna-binding protein	1	0	1	3	C:nucleus; F:nucleotide binding; F:RNA binding
gmrcomp654_c0_seq1	adaptin ear-binding coat-associated	1	0	1	4	P:transport; P:cellular component organization; P:cellular process; C:membrane
gmrcomp654_c0_seq2	adaptin ear-binding coat-associated	1	0	1	6	P:transport; C:membrane; F:hydrolase activity; F:transporter activity; P:cellular component organization; P:cellular process
gmrcomp654_c0_seq3	adaptin ear-binding coat-associated	1	0	1	3	P:transport; F:hydrolase activity; F:transporter activity
gmrcomp654_c1_seq1	isomerase peptidyl-prolyl cis-trans isomerase	1	0	1	11	P:protein metabolic process; P:cellular process; C:cell; C:endosome; C:Golgi apparatus; P:multicellular organismal development; C:plastid; P:cellular protein modification process; C:cytosol; C:endoplasmic reticulum; F:catalytic activity	EC:5.2.1.8
gmrcomp554_c0_seq1	rhodanese-like domain containing protein	1	0	1	3	C:membrane; C:plastid; C:thylakoid
gmrcomp406_c0_seq1	60s ribosomal protein	1	0	1	8	F:structural molecule activity; C:plasma membrane; C:cell wall; C:ribosome; C:cytosol; C:plastid; P:translation; P:cellular process
gmrcomp406_c0_seq2	60s ribosomal protein	1	0	1	8	F:structural molecule activity; C:plasma membrane; C:cell wall; C:ribosome; C:cytosol; C:plastid; P:translation; P:cellular process
gmrcomp189_c0_seq1	chalcone synthase	1	0	1	13	P:response to stress; F:transferase activity; P:response to endogenous stimulus; P:response to abiotic stimulus; P:transport; P:response to external stimulus; C:membrane; C:vacuole; P:biosynthetic process; ; P:secondary metabolic process; C:endoplasmic reticulum; C:nucleus	EC:2.3.1.74
gmrcomp679_c0_seq1	histone h2a	1	0	1	11	C:cell wall; C:intracellular; C:nucleolus; P:biological_process; P:response to external stimulus; P:response to stress; P:response to biotic stimulus; F:DNA binding; F:protein binding; P:cellular component organization; P:cellular process
gmrcomp679_c0_seq2	histone h2a	1	0	1	11	C:cell wall; C:intracellular; C:nucleolus; P:biological_process; P:response to external stimulus; P:response to stress; P:response to biotic stimulus; F:DNA binding; F:protein binding; P:cellular component organization; P:cellular process
gmrcomp218_c0_seq1	60s ribosomal protein l29	1	0	1	6	C:nucleolus; F:structural molecule activity; C:ribosome; C:cytosol; P:translation; P:cellular process
gmrcomp218_c1_seq1	60s ribosomal protein l29	1	0	1	6	C:nucleolus; F:structural molecule activity; P:cellular process; C:ribosome; C:cytosol; P:translation
gmrcomp1888_c0_seq1	dna-directed rna 14 to 18 kda subunit	1	0	1	6	F:transferase activity; ; C:nucleoplasm; F:DNA binding; C:nucleolus; P:nucleobase-containing compound metabolic process	EC:2.7.7.6
gmrcomp1456_c0_seq1	hydroxymethylglutaryl- synthase	1	0	1	7	P:biosynthetic process; P:cellular process; P:lipid metabolic process; F:transferase activity; P:metabolic process; P:catabolic process;	EC:2.3.3.10
gmrcomp1456_c0_seq2	hydroxymethylglutaryl- synthase	1	0	1	7	P:biosynthetic process; P:cellular process; P:lipid metabolic process; F:transferase activity; P:metabolic process; P:catabolic process;	EC:2.3.3.10
gmrcomp701_c0_seq1	PREDICTED: hypothetical protein [Vitis vinifera]	1	0	1	2	F:binding; F:kinase activity
gmrcomp701_c0_seq2	PREDICTED: hypothetical protein [Vitis vinifera]	1	0	1	2	F:binding; F:kinase activity
gmrcomp701_c0_seq3	PREDICTED: hypothetical protein [Vitis vinifera]	1	0	1	2	F:binding; F:kinase activity
gmrcomp325_c0_seq1	histone h4	1	0	1	16	C:intracellular; P:response to stress; P:response to abiotic stimulus; C:nucleolus; F:catalytic activity; P:cellular component organization; P:cellular process; F:DNA binding; C:thylakoid; F:protein binding; C:cytoskeleton; P:carbohydrate metabolic process; P:generation of precursor metabolites and energy; P:catabolic process; C:plastid; C:plasma membrane	EC:5.4.2.0
gmrcomp325_c0_seq2	histone h4	1	0	1	16	C:intracellular; P:response to stress; P:response to abiotic stimulus; C:nucleolus; F:catalytic activity; P:cellular component organization; P:cellular process; F:DNA binding; C:thylakoid; F:protein binding; C:cytoskeleton; P:carbohydrate metabolic process; P:generation of precursor metabolites and energy; P:catabolic process; C:plastid; C:plasma membrane	EC:5.4.2.0
gmrcomp325_c0_seq3	histone h4	1	0	1	16	C:intracellular; P:response to stress; P:response to abiotic stimulus; C:nucleolus; F:catalytic activity; P:cellular component organization; P:cellular process; F:DNA binding; C:thylakoid; F:protein binding; C:cytoskeleton; P:carbohydrate metabolic process; P:generation of precursor metabolites and energy; P:catabolic process; C:plastid; C:plasma membrane	EC:5.4.2.0
gmrcomp325_c0_seq4	histone h4	1	0	1	16	C:intracellular; P:response to stress; P:response to abiotic stimulus; C:nucleolus; F:catalytic activity; P:cellular component organization; P:cellular process; F:DNA binding; C:thylakoid; F:protein binding; C:cytoskeleton; P:carbohydrate metabolic process; P:generation of precursor metabolites and energy; P:catabolic process; C:plastid; C:plasma membrane	EC:5.4.2.0
gmrcomp1563_c0_seq1	catalase	1	0	1	20	C:cell wall; P:response to stress; P:catabolic process; P:cellular process; P:metabolic process; C:peroxisome; C:mitochondrion; F:binding; P:response to abiotic stimulus; F:catalytic activity; C:plastid; P:response to endogenous stimulus; P:response to extracellular stimulus; P:cell communication; C:vacuole; P:biological_process; C:ribosome; C:plasma membrane; C:extracellular region;	EC:1.11.1.6
gmrcomp366_c0_seq1	ubiquitin-conjugating enzyme ubc7	1	0	1	7	C:intracellular; P:protein metabolic process; P:catabolic process; P:cellular process; F:nucleotide binding; F:catalytic activity; P:cellular protein modification process	EC:6.3.2.19
gmrcomp366_c0_seq2	ubiquitin-conjugating enzyme ubc7	1	0	1	7	C:intracellular; P:protein metabolic process; P:catabolic process; P:cellular process; F:nucleotide binding; F:catalytic activity; P:cellular protein modification process	EC:6.3.2.19
gmrcomp366_c0_seq3	ubiquitin-conjugating enzyme ubc7	1	0	1	7	C:intracellular; P:protein metabolic process; P:catabolic process; P:cellular process; F:nucleotide binding; F:catalytic activity; P:cellular protein modification process	EC:6.3.2.19
gmrcomp366_c0_seq4	ubiquitin-conjugating enzyme ubc7	1	0	1	7	C:intracellular; P:protein metabolic process; P:catabolic process; P:cellular process; F:nucleotide binding; F:catalytic activity; P:cellular protein modification process	EC:6.3.2.19
gmrcomp366_c0_seq5	ubiquitin-conjugating enzyme ubc7	1	0	1	7	C:intracellular; P:cellular protein modification process; P:protein metabolic process; P:catabolic process; P:cellular process; F:nucleotide binding; F:catalytic activity	EC:6.3.2.19
gmrcomp1852_c0_seq1	sterol desaturase	1	0	1	11	P:catabolic process; P:cellular process; F:catalytic activity; P:biosynthetic process; P:lipid metabolic process; F:binding; C:extracellular region; P:multicellular organismal development; P:flower development; C:membrane; P:metabolic process
gmrcomp783_c0_seq1	ribosomal protein	1	0	1	12	P:translation; P:multicellular organismal development; C:nucleolus; F:structural molecule activity; P:anatomical structure morphogenesis; C:plastid; P:cellular process; C:vacuole; C:ribosome; C:cytosol; C:plasma membrane; F:RNA binding
gmrcomp783_c0_seq2	ribosomal protein	1	0	1	12	P:translation; P:multicellular organismal development; C:nucleolus; F:structural molecule activity; P:anatomical structure morphogenesis; C:plastid; P:cellular process; C:vacuole; C:ribosome; C:cytosol; C:plasma membrane; F:RNA binding
gmrcomp783_c0_seq3	ribosomal protein	1	0	1	12	P:translation; P:multicellular organismal development; C:nucleolus; F:structural molecule activity; P:anatomical structure morphogenesis; C:plastid; P:cellular process; C:vacuole; C:ribosome; C:cytosol; C:plasma membrane; F:RNA binding
gmrcomp783_c0_seq4	ribosomal protein	1	0	1	12	P:translation; P:multicellular organismal development; C:nucleolus; F:structural molecule activity; P:anatomical structure morphogenesis; C:plastid; P:cellular process; C:vacuole; C:ribosome; C:cytosol; C:plasma membrane; F:RNA binding
gmrcomp783_c0_seq5	ribosomal protein	1	0	1	12	P:translation; P:multicellular organismal development; C:nucleolus; F:structural molecule activity; P:anatomical structure morphogenesis; C:plastid; P:cellular process; C:vacuole; C:ribosome; C:cytosol; C:plasma membrane; F:RNA binding
gmrcomp222_c0_seq1	50s ribosomal protein chloroplast	1	0	1	6	C:ribosome; F:structural molecule activity; C:plastid; C:membrane; P:translation; P:cellular process
gmrcomp1805_c0_seq1	translocon-associated alpha	1	0	1	7	C:cytoplasm; C:plasma membrane; C:membrane; C:vacuole; C:endoplasmic reticulum; C:plastid; C:thylakoid
gmrcomp1805_c0_seq2	translocon-associated alpha	1	0	1	6	C:membrane; C:vacuole; C:plastid; C:thylakoid; C:endoplasmic reticulum; C:plasma membrane
gmrcomp1805_c0_seq3	translocon-associated alpha	1	0	1	7	C:cytoplasm; C:plasma membrane; C:membrane; C:vacuole; C:endoplasmic reticulum; C:plastid; C:thylakoid
gmrcomp1805_c0_seq4	translocon-associated alpha	1	0	1	6	C:membrane; C:vacuole; C:plastid; C:thylakoid; C:endoplasmic reticulum; C:plasma membrane
gmrcomp1805_c0_seq5	protein	1	0	1	4	C:vacuole; C:cytoplasm; C:membrane; C:intracellular
gmrcomp1805_c0_seq6	translocon-associated alpha	1	0	1	6	C:membrane; C:vacuole; C:plastid; C:thylakoid; C:endoplasmic reticulum; C:plasma membrane
gmrcomp523_c0_seq1	40s ribosomal protein	1	0	1	7	F:structural molecule activity; C:ribosome; C:cytosol; C:plastid; C:membrane; P:translation; P:cellular process
gmrcomp523_c0_seq2	40s ribosomal protein	1	0	1	7	F:structural molecule activity; C:ribosome; C:cytosol; C:plastid; C:membrane; P:translation; P:cellular process
gmrcomp523_c0_seq3	40s ribosomal protein	1	0	1	7	F:structural molecule activity; C:ribosome; C:cytosol; C:plastid; C:membrane; P:translation; P:cellular process
gmrcomp1944_c0_seq1	26s proteasome non-atpase regulatory	1	0	1	2	C:intracellular; C:plasma membrane
gmrcomp1944_c0_seq2	proteasome regulatory subunit	1	0	1	7	C:intracellular; C:plasma membrane; P:protein metabolic process; P:catabolic process; P:cellular process; C:nucleus; C:cytosol
gmrcomp1944_c0_seq3	proteasome regulatory subunit	1	0	1	7	C:intracellular; C:plasma membrane; P:protein metabolic process; P:catabolic process; P:cellular process; C:nucleus; C:cytosol
gmrcomp1612_c0_seq1	metal tolerance protein	1	0	1	4	C:membrane; F:transporter activity; P:transport; P:cellular process
gmrcomp1612_c0_seq2	metal tolerance protein	1	0	1	4	C:membrane; F:transporter activity; P:transport; P:cellular process
gmrcomp1612_c0_seq3	eda3 (embryo sac development arrest 3) heat shock protein binding unfolded protein binding	1	0	1	8	F:transporter activity; F:protein binding; P:transport; P:cellular process; C:membrane; P:multicellular organismal development; C:plastid; C:thylakoid
gmrcomp1612_c0_seq4	eda3 (embryo sac development arrest 3) heat shock protein binding unfolded protein binding	1	0	1	8	F:transporter activity; F:protein binding; P:transport; P:cellular process; C:membrane; P:multicellular organismal development; C:plastid; C:thylakoid
gmrcomp1612_c0_seq5	metal tolerance protein	1	0	1	4	C:membrane; F:transporter activity; P:transport; P:cellular process
gmrcomp1612_c0_seq6	metal tolerance protein	1	0	1	4	C:membrane; F:transporter activity; P:transport; P:cellular process
gmrcomp1612_c0_seq7	metal tolerance protein	1	0	1	4	C:membrane; F:transporter activity; P:transport; P:cellular process
gmrcomp84_c1_seq1	uncharacterized protein	1	0	1	1	C:plastid
gmrcomp84_c2_seq1	elongation factor 1 alpha	1	0	1	7	F:translation factor activity, nucleic acid binding; P:nucleobase-containing compound metabolic process; P:catabolic process; F:hydrolase activity; F:nucleotide binding; C:ribosome; P:translation
gmrcomp84_c2_seq2	elongation factor 1 alpha	1	0	1	7	F:translation factor activity, nucleic acid binding; P:nucleobase-containing compound metabolic process; P:catabolic process; F:hydrolase activity; F:nucleotide binding; C:ribosome; P:translation
gmrcomp84_c2_seq3	elongation factor 1-alpha-like protein	1	0	1	7	F:translation factor activity, nucleic acid binding; P:nucleobase-containing compound metabolic process; P:catabolic process; F:hydrolase activity; F:nucleotide binding; C:ribosome; P:translation
gmrcomp84_c2_seq4	elongation factor 1-	1	0	1	8	F:transferase activity; F:translation factor activity, nucleic acid binding; P:nucleobase-containing compound metabolic process; P:catabolic process; F:hydrolase activity; F:nucleotide binding; C:ribosome; P:translation	EC:2.7.7.0
gmrcomp84_c2_seq5	elongation factor 1-	1	0	1	8	F:transferase activity; F:translation factor activity, nucleic acid binding; P:nucleobase-containing compound metabolic process; P:catabolic process; F:hydrolase activity; F:nucleotide binding; C:ribosome; P:translation	EC:2.7.7.0
gmrcomp84_c2_seq6	elongation factor 1-	1	0	1	8	F:transferase activity; F:translation factor activity, nucleic acid binding; P:nucleobase-containing compound metabolic process; P:catabolic process; F:hydrolase activity; F:nucleotide binding; C:ribosome; P:translation	EC:2.7.7.0
gmrcomp84_c2_seq7	elongation factor 1-	1	0	1	8	F:transferase activity; F:translation factor activity, nucleic acid binding; P:nucleobase-containing compound metabolic process; P:catabolic process; F:hydrolase activity; F:nucleotide binding; C:ribosome; P:translation	EC:2.7.7.0
gmrcomp84_c2_seq8	elongation factor 1-	1	0	1	8	F:transferase activity; F:translation factor activity, nucleic acid binding; P:nucleobase-containing compound metabolic process; P:catabolic process; F:hydrolase activity; F:nucleotide binding; C:ribosome; P:translation	EC:2.7.7.0
gmrcomp84_c2_seq9	elongation factor 1-	1	0	1	8	F:transferase activity; F:translation factor activity, nucleic acid binding; P:nucleobase-containing compound metabolic process; P:catabolic process; F:hydrolase activity; F:nucleotide binding; C:ribosome; P:translation	EC:2.7.7.0
gmrcomp84_c2_seq10	elongation factor 1-	1	0	1	8	F:transferase activity; F:translation factor activity, nucleic acid binding; P:nucleobase-containing compound metabolic process; P:catabolic process; F:hydrolase activity; F:nucleotide binding; C:ribosome; P:translation	EC:2.7.7.0
gmrcomp84_c2_seq13	elongation factor 1 alpha	1	0	1	7	F:translation factor activity, nucleic acid binding; P:nucleobase-containing compound metabolic process; P:catabolic process; F:hydrolase activity; F:nucleotide binding; C:ribosome; P:translation
gmrcomp84_c2_seq14	elongation factor 1 alpha	1	0	1	7	F:translation factor activity, nucleic acid binding; P:nucleobase-containing compound metabolic process; P:catabolic process; F:hydrolase activity; F:nucleotide binding; C:ribosome; P:translation
gmrcomp84_c2_seq15	elongation factor 1-	1	0	1	10	F:translation factor activity, nucleic acid binding; F:transferase activity; P:nucleobase-containing compound metabolic process; P:catabolic process; F:hydrolase activity; F:nucleotide binding; C:ribosome; P:translation; P:metabolic process; P:cellular process	EC:2.7.7.4
gmrcomp84_c2_seq16	elongation factor 1-	1	0	1	10	F:translation factor activity, nucleic acid binding; F:transferase activity; P:nucleobase-containing compound metabolic process; P:catabolic process; F:hydrolase activity; F:nucleotide binding; C:ribosome; P:translation; P:metabolic process; P:cellular process	EC:2.7.7.4
gmrcomp84_c2_seq17	elongation factor 1-alpha-like protein	1	0	1	7	F:translation factor activity, nucleic acid binding; P:nucleobase-containing compound metabolic process; P:catabolic process; F:hydrolase activity; F:nucleotide binding; C:ribosome; P:translation
gmrcomp84_c2_seq18	elongation factor 1 alpha	1	0	1	13	F:translation factor activity, nucleic acid binding; C:mitochondrion; C:nucleolus; P:nucleobase-containing compound metabolic process; P:catabolic process; F:hydrolase activity; C:plastid; C:vacuole; P:biological_process; F:nucleotide binding; C:plasma membrane; C:ribosome; P:translation
gmrcomp84_c2_seq19	elongation factor 1 alpha	1	0	1	7	F:translation factor activity, nucleic acid binding; P:nucleobase-containing compound metabolic process; P:catabolic process; F:hydrolase activity; F:nucleotide binding; C:ribosome; P:translation
gmrcomp84_c2_seq20	elongation factor	1	0	1	7	F:translation factor activity, nucleic acid binding; P:nucleobase-containing compound metabolic process; P:catabolic process; F:hydrolase activity; F:nucleotide binding; C:ribosome; P:translation
gmrcomp1540_c0_seq1	60s ribosomal protein l9	1	0	1	11	P:translation; P:multicellular organismal development; C:nucleolus; F:RNA binding; F:structural molecule activity; C:plastid; C:vacuole; C:ribosome; C:cytosol; C:plasma membrane; P:cellular process
gmrcomp1196_c0_seq1	serine carboxypeptidase, putative [Ricinus communis]	1	0	1	1	F:hydrolase activity
gmrcomp1404_c0_seq1	acr3 amino acid binding	1	0	1	4	P:metabolic process; F:binding; F:transferase activity; C:cytosol	EC:2.7.7.59
gmrcomp1404_c0_seq2	acr3 amino acid binding	1	0	1	4	P:metabolic process; F:binding; F:transferase activity; C:cytosol	EC:2.7.7.59
gmrcomp1339_c0_seq1	heat shock 70 protein	1	0	1	12	P:protein metabolic process; P:cellular process; P:biological_process; C:plasma membrane; C:cell wall; F:nucleotide binding; F:protein binding; C:plastid; P:response to stress; P:response to abiotic stimulus; P:response to biotic stimulus; C:mitochondrion
gmrcomp1339_c0_seq2	70 kda heat shock protein	1	0	1	12	P:protein metabolic process; P:cellular process; P:biological_process; C:plasma membrane; C:cell wall; F:nucleotide binding; F:protein binding; C:plastid; P:response to stress; P:response to abiotic stimulus; P:response to biotic stimulus; C:mitochondrion
gmrcomp1339_c0_seq3	heat shock 70 protein	1	0	1	14	P:protein metabolic process; P:cellular process; P:biological_process; C:plasma membrane; C:cell wall; F:nucleotide binding; F:protein binding; F:catalytic activity; C:plastid; P:response to stress; P:response to abiotic stimulus; P:response to biotic stimulus; C:mitochondrion; P:metabolic process	EC:1.3.1.74
gmrcomp435_c0_seq1	lipoxygenase lox1	1	0	1	13	P:response to endogenous stimulus; P:metabolic process; P:response to biotic stimulus; P:response to external stimulus; P:response to stress; C:plastid; P:biosynthetic process; P:cellular process; P:lipid metabolic process; C:membrane; C:thylakoid; F:catalytic activity; F:binding	EC:1.13.11.12
gmrcomp1580_c0_seq2	uncharacterized protein	1	0	1	1	C:cytosol
gmrcomp1637_c0_seq1	hydroxymethylbilane synthase	1	0	1	8	F:transferase activity; P:response to stress; P:response to biotic stimulus; P:cellular protein modification process; P:biosynthetic process; P:cellular process; C:plastid; C:extracellular region	EC:2.5.1.61
gmrcomp1637_c0_seq2	hydroxymethylbilane synthase	1	0	1	8	F:transferase activity; P:response to stress; P:response to biotic stimulus; P:cellular protein modification process; P:biosynthetic process; P:cellular process; C:plastid; C:extracellular region	EC:2.5.1.61
gmrcomp1637_c0_seq3	hydroxymethylbilane synthase	1	0	1	8	F:transferase activity; P:response to stress; P:response to biotic stimulus; P:cellular protein modification process; P:biosynthetic process; P:cellular process; C:plastid; C:extracellular region	EC:2.5.1.61
gmrcomp1637_c0_seq4	hem3_pea ame: full=porphobilinogen chloroplastic short=pbg ame: full=hydroxymethylbilane synthase short=hmbs ame: full=pre-uroporphyrinogen synthase flags: precursor	1	0	1	8	F:transferase activity; P:response to stress; P:response to biotic stimulus; P:cellular protein modification process; P:biosynthetic process; P:cellular process; C:plastid; C:extracellular region	EC:2.5.1.61
gmrcomp246_c0_seq1	2-phosphoglycolate phosphatase 1	1	0	1	9	C:vacuole; P:metabolic process; P:cellular process; F:hydrolase activity; C:plastid; C:membrane; C:nucleus; C:cytosol; C:extracellular region	EC:3.1.3.18; EC:3.1.3.41
gmrcomp246_c0_seq2	4-nitrophenylphosphatase, putative [Ricinus communis]	1	0	1	8	C:vacuole; P:metabolic process; P:cellular process; C:plastid; C:membrane; C:nucleus; C:extracellular region; F:hydrolase activity	EC:3.1.3.41
gmrcomp1708_c0_seq1	dna binding	1	0	1	3	F:DNA binding; P:cellular process; P:biological_process
gmrcomp1708_c0_seq2	dna binding	1	0	1	4	P:metabolic process; P:cellular process; F:DNA binding; P:biosynthetic process
gmrcomp1708_c0_seq4	golden2-like transcription factor	1	0	1	4	P:metabolic process; P:cellular process; F:DNA binding; P:biosynthetic process
gmrcomp1708_c0_seq5	dna binding	1	0	1	9	P:flower development; F:DNA binding; P:cellular component organization; P:cellular process; F:sequence-specific DNA binding transcription factor activity; P:signal transduction; P:biosynthetic process; ; C:nucleoplasm
gmrcomp1708_c0_seq6	dna binding	1	0	1	9	P:flower development; F:DNA binding; P:cellular component organization; P:cellular process; F:sequence-specific DNA binding transcription factor activity; P:signal transduction; P:biosynthetic process; ; C:nucleoplasm
gmrcomp155_c0_seq1	geranylgeranyl reductase	1	0	1	9	C:plastid; P:biosynthetic process; P:cellular process; F:catalytic activity; P:photosynthesis; C:membrane; C:thylakoid; P:metabolic process; F:nucleotide binding	EC:1.3.1.0
gmrcomp1313_c0_seq1	40s ribosomal protein	1	0	1	4	C:ribosome; F:structural molecule activity; P:translation; P:cellular process
gmrcomp1049_c0_seq1	histone h3	1	0	1	11	C:intracellular; F:DNA binding; P:cell cycle; F:protein binding; P:metabolic process; P:cellular process; P:cellular component organization; C:extracellular region; C:nucleoplasm; P:response to external stimulus; P:response to stress
gmrcomp1350_c0_seq1	nad dependent epimerase	1	0	1	8	C:cell; P:biosynthetic process; P:carbohydrate metabolic process; P:nucleobase-containing compound metabolic process; C:plasma membrane; F:catalytic activity; P:cellular process; F:nucleotide binding	EC:5.1.3.13; EC:1.1.1.133
gmrcomp1350_c0_seq2	nad dependent epimerase	1	0	1	9	C:cell; P:biosynthetic process; P:carbohydrate metabolic process; P:nucleobase-containing compound metabolic process; F:catalytic activity; C:plasma membrane; P:cellular process; C:cytosol; F:nucleotide binding	EC:5.1.3.13; EC:1.1.1.133
gmrcomp1350_c0_seq3	nad dependent epimerase	1	0	1	8	C:cell; P:biosynthetic process; P:carbohydrate metabolic process; P:nucleobase-containing compound metabolic process; C:plasma membrane; F:catalytic activity; P:cellular process; F:nucleotide binding	EC:5.1.3.13; EC:1.1.1.133
gmrcomp1350_c0_seq4	nad dependent epimerase	1	0	1	9	C:cell; P:biosynthetic process; P:carbohydrate metabolic process; P:nucleobase-containing compound metabolic process; F:catalytic activity; C:plasma membrane; P:cellular process; C:cytosol; F:nucleotide binding	EC:5.1.3.13; EC:1.1.1.133
gmrcomp881_c0_seq1	udp-glucose pyrophosphorylase	1	0	1	12	P:multicellular organismal development; P:biological_process; P:cellular component organization; P:cellular process; C:plasma membrane; P:response to extracellular stimulus; P:cell communication; P:response to stress; F:transferase activity; P:response to abiotic stimulus; P:carbohydrate metabolic process; P:nucleobase-containing compound metabolic process	EC:2.7.7.9
gmrcomp881_c0_seq2	udp-glucose pyrophosphorylase	1	0	1	13	C:cytoplasm; P:multicellular organismal development; P:biological_process; P:cellular component organization; P:cellular process; C:plasma membrane; P:response to extracellular stimulus; P:cell communication; P:response to stress; F:transferase activity; P:response to abiotic stimulus; P:carbohydrate metabolic process; P:nucleobase-containing compound metabolic process	EC:2.7.7.9
gmrcomp881_c0_seq3	udp-glucose pyrophosphorylase	1	0	1	13	C:cytoplasm; P:multicellular organismal development; P:biological_process; P:cellular component organization; P:cellular process; C:plasma membrane; P:response to extracellular stimulus; P:cell communication; P:response to stress; F:transferase activity; P:response to abiotic stimulus; P:carbohydrate metabolic process; P:nucleobase-containing compound metabolic process	EC:2.7.7.9
gmrcomp881_c0_seq5	udp-glucose pyrophosphorylase	1	0	1	13	C:cytoplasm; P:multicellular organismal development; P:biological_process; P:cellular component organization; P:cellular process; C:plasma membrane; P:response to extracellular stimulus; P:cell communication; P:response to stress; F:transferase activity; P:response to abiotic stimulus; P:carbohydrate metabolic process; P:nucleobase-containing compound metabolic process	EC:2.7.7.9
gmrcomp622_c0_seq1	adenylyl-sulfate reductase	1	0	1	8	F:catalytic activity; P:cellular homeostasis; C:plastid; C:thylakoid; P:biosynthetic process; ; P:metabolic process; P:cellular process	EC:1.8.4.8; EC:1.8.99.2; EC:1.8.4.9
gmrcomp622_c0_seq2	adenylyl-sulfate reductase	1	0	1	8	F:catalytic activity; P:cellular homeostasis; C:plastid; C:thylakoid; P:biosynthetic process; ; P:metabolic process; P:cellular process	EC:1.8.4.8; EC:1.8.99.2; EC:1.8.4.9
gmrcomp622_c0_seq3	adenylyl-sulfate reductase	1	0	1	8	F:catalytic activity; P:cellular homeostasis; C:plastid; C:thylakoid; P:biosynthetic process; ; P:metabolic process; P:cellular process	EC:1.8.4.8; EC:1.8.99.2; EC:1.8.4.9
gmrcomp622_c0_seq4	adenylyl-sulfate reductase	1	0	1	8	F:catalytic activity; P:cellular homeostasis; C:plastid; C:thylakoid; P:biosynthetic process; ; P:metabolic process; P:cellular process	EC:1.8.4.8; EC:1.8.99.2; EC:1.8.4.9
gmrcomp1814_c0_seq1	arginine serine-rich splicing	1	0	1	4	F:nucleic acid binding; C:mitochondrion; F:nucleotide binding; F:binding
gmrcomp1814_c0_seq2	arginine serine-rich splicing	1	0	1	4	F:nucleic acid binding; C:mitochondrion; F:nucleotide binding; F:binding
gmrcomp503_c0_seq1	40s ribosomal protein	1	0	1	9	C:nucleolus; C:ribosome; F:structural molecule activity; C:plasma membrane; C:cell wall; C:plastid; P:translation; F:RNA binding; P:cellular process
gmrcomp503_c0_seq2	40s ribosomal protein s9	1	0	1	9	C:nucleolus; C:ribosome; F:structural molecule activity; C:plasma membrane; C:cell wall; C:plastid; P:translation; F:RNA binding; P:cellular process
gmrcomp503_c0_seq3	40s ribosomal protein expressed	1	0	1	8	F:structural molecule activity; C:membrane; C:vacuole; C:ribosome; C:cytosol; P:translation; F:RNA binding; P:cellular process
gmrcomp372_c0_seq1	dna photolyase protein	1	0	1	3	P:response to stress; P:DNA metabolic process; F:catalytic activity	EC:4.1.99.3
gmrcomp610_c0_seq1	pgr5-like a	1	0	1	5	P:generation of precursor metabolites and energy; P:photosynthesis; C:membrane; C:plastid; C:thylakoid
gmrcomp1018_c0_seq1	nadh-ubiquinone oxidoreductase subunit	1	0	1	9	P:reproduction; P:post-embryonic development; P:embryo development; P:biosynthetic process; P:cellular process; C:membrane; C:mitochondrion; P:metabolic process; F:catalytic activity	EC:1.6.99.3
gmrcomp1171_c0_seq1	nitrate reductase	1	0	1	12	F:nucleotide binding; C:vacuole; C:plasma membrane; F:molecular_function; P:response to biotic stimulus; P:biosynthetic process; P:cellular process; P:metabolic process; F:catalytic activity; F:binding; P:response to abiotic stimulus; C:cell	EC:1.7.1.1
gmrcomp1998_c0_seq1	phot2 (phototropin 2) fmn binding blue light photoreceptor kinase protein serine threonine kinase	1	0	1	17	F:receptor activity; ; P:cellular component organization; P:cellular process; F:kinase activity; P:response to abiotic stimulus; P:tropism; C:Golgi apparatus; P:transport; P:cellular protein modification process; F:protein binding; F:signal transducer activity; C:plasma membrane; F:nucleotide binding; P:signal transduction; C:cellular_component;	EC:2.7.10.0; EC:2.7.11.13
gmrcomp1998_c0_seq2	phot2 (phototropin 2) fmn binding blue light photoreceptor kinase protein serine threonine kinase	1	0	1	17	F:receptor activity; ; P:cellular component organization; P:cellular process; F:kinase activity; P:response to abiotic stimulus; P:tropism; C:Golgi apparatus; P:transport; P:cellular protein modification process; F:protein binding; F:signal transducer activity; C:plasma membrane; F:nucleotide binding; P:signal transduction; C:cellular_component;	EC:2.7.10.0; EC:2.7.11.13
gmrcomp1998_c0_seq3	phot2 (phototropin 2) fmn binding blue light photoreceptor kinase protein serine threonine kinase	1	0	1	17	F:receptor activity; ; P:cellular component organization; P:cellular process; F:kinase activity; P:response to abiotic stimulus; P:tropism; C:Golgi apparatus; P:transport; P:cellular protein modification process; F:protein binding; F:signal transducer activity; C:plasma membrane; F:nucleotide binding; P:signal transduction; C:cellular_component;	EC:2.7.10.0; EC:2.7.11.13
gmrcomp1998_c0_seq4	phot2 (phototropin 2) fmn binding blue light photoreceptor kinase protein serine threonine kinase	1	0	1	17	F:receptor activity; ; P:cellular component organization; P:cellular process; F:kinase activity; P:response to abiotic stimulus; P:tropism; C:Golgi apparatus; P:transport; P:cellular protein modification process; F:protein binding; F:signal transducer activity; C:plasma membrane; F:nucleotide binding; P:signal transduction; C:cellular_component;	EC:2.7.10.0; EC:2.7.11.13
gmrcomp57_c0_seq1	light-harvesting complex i protein lhca1	1	0	1	6	C:membrane; C:thylakoid; P:generation of precursor metabolites and energy; P:photosynthesis; P:response to abiotic stimulus; C:plastid
gmrcomp502_c0_seq1	60s ribosomal protein l6	1	0	1	9	C:nucleolus; F:structural molecule activity; C:plasma membrane; C:ribosome; C:cytosol; C:plastid; P:translation; C:endoplasmic reticulum; P:cellular process
gmrcomp165_c0_seq1	photosystem i reaction center subunit chloroplast	1	0	1	3	C:plastid; C:membrane; C:thylakoid
gmrcomp333_c0_seq1	leucine-rich repeat extensin	1	0	1	13	P:anatomical structure morphogenesis; P:cell differentiation; P:multicellular organismal development; C:cell wall; F:kinase activity; F:signal transducer activity; F:catalytic activity; C:plasma membrane; P:cellular component organization; P:cell growth; F:structural molecule activity; P:signal transduction; P:cellular process
gmrcomp358_c0_seq1	50s ribosomal protein l3	1	0	1	7	C:ribosome; C:plastid; F:structural molecule activity; C:membrane; P:translation; F:RNA binding; P:cellular process
gmrcomp1839_c0_seq1	ac015445_10 ests gb	1	0	1	3	C:membrane; C:plastid; C:thylakoid
gmrcomp1839_c0_seq2	ac015445_10 ests gb	1	0	1	3	C:membrane; C:plastid; C:thylakoid
gmrcomp1839_c0_seq3	PREDICTED: hypothetical protein [Vitis vinifera]	1	0	1	3	C:membrane; C:plastid; C:thylakoid
gmrcomp1839_c0_seq4	tubulin alpha-6 chain	1	0	1	3	C:membrane; C:plastid; C:thylakoid
gmrcomp479_c0_seq1	mitochondrial beta subunit of f1 atp synthase	1	0	1	18	F:hydrolase activity; F:transporter activity; C:plastid; F:binding; P:transport; P:cellular process; C:nucleolus; C:membrane; C:mitochondrion; P:biosynthetic process; P:generation of precursor metabolites and energy; P:nucleobase-containing compound metabolic process; P:biological_process; P:catabolic process; C:plasma membrane; F:RNA binding; F:nucleotide binding; P:response to stress	EC:3.6.3.6
gmrcomp479_c0_seq2	mitochondrial beta subunit of f1 atp synthase	1	0	1	18	F:hydrolase activity; F:transporter activity; C:plastid; F:binding; P:transport; P:cellular process; C:nucleolus; C:membrane; C:mitochondrion; P:biosynthetic process; P:generation of precursor metabolites and energy; P:nucleobase-containing compound metabolic process; P:biological_process; P:catabolic process; C:plasma membrane; F:RNA binding; F:nucleotide binding; P:response to stress	EC:3.6.3.6
gmrcomp1707_c0_seq3	constans-like protein	1	0	1	3	C:intracellular; P:response to abiotic stimulus; P:biological_process
gmrcomp1707_c0_seq4	constans-like protein	1	0	1	3	C:intracellular; P:response to abiotic stimulus; P:biological_process
gmrcomp957_c0_seq1	60s ribosomal protein	1	0	1	7	C:nucleolus; F:structural molecule activity; F:RNA binding; C:ribosome; C:cytosol; P:translation; P:cellular process
gmrcomp1776_c0_seq1	proteasome subunit alpha	1	0	1	12	C:cytoplasm; C:ribosome; C:vacuole; C:intracellular; C:plasma membrane; P:protein metabolic process; P:catabolic process; P:cellular process; C:cytoskeleton; C:plastid; C:nucleus; F:hydrolase activity	EC:3.4.25.0
gmrcomp1776_c0_seq2	proteasome subunit alpha	1	0	1	12	C:cytoplasm; C:ribosome; C:vacuole; C:intracellular; C:plasma membrane; P:protein metabolic process; P:catabolic process; P:cellular process; C:cytoskeleton; C:plastid; C:nucleus; F:hydrolase activity	EC:3.4.25.0
gmrcomp1776_c0_seq3	proteasome subunit alpha	1	0	1	12	C:cytoplasm; C:ribosome; C:vacuole; C:intracellular; C:plasma membrane; P:protein metabolic process; P:catabolic process; P:cellular process; C:cytoskeleton; C:plastid; C:nucleus; F:hydrolase activity	EC:3.4.25.0
gmrcomp788_c1_seq2	23 (arabidopsis thaliana homeobox protein 23) dna binding transcription factor	1	0	1	3	P:response to endogenous stimulus; F:DNA binding; F:protein binding
gmrcomp788_c1_seq3	zinc finger-homeodomain protein 1	1	0	1	3	P:response to endogenous stimulus; F:DNA binding; F:protein binding
gmrcomp788_c1_seq4	23 (arabidopsis thaliana homeobox protein 23) dna binding transcription factor	1	0	1	3	P:response to endogenous stimulus; F:DNA binding; F:protein binding
gmrcomp788_c1_seq6	zinc finger-homeodomain protein 1	1	0	1	3	P:response to endogenous stimulus; F:DNA binding; F:protein binding
gmrcomp788_c1_seq7	homeobox zf-hd class zf-hd homeobox protein cys his-rich dimerisation region homeodomain-like	1	0	1	1	F:protein binding
gmrcomp788_c1_seq8	homeobox zf-hd class zf-hd homeobox protein cys his-rich dimerisation region homeodomain-like	1	0	1	3	P:response to endogenous stimulus; F:DNA binding; F:protein binding
gmrcomp788_c1_seq9	zinc finger-homeodomain protein 1	1	0	1	3	P:response to endogenous stimulus; F:DNA binding; F:protein binding
gmrcomp788_c1_seq10	zinc finger-homeodomain protein 1	1	0	1	3	P:response to endogenous stimulus; F:DNA binding; F:protein binding
gmrcomp788_c1_seq12	homeobox zf-hd class zf-hd homeobox protein cys his-rich dimerisation region homeodomain-like	1	0	1	3	P:response to endogenous stimulus; F:DNA binding; F:protein binding
gmrcomp788_c1_seq13	zinc finger-homeodomain protein 1	1	0	1	3	P:response to endogenous stimulus; F:DNA binding; F:protein binding
gmrcomp788_c1_seq16	zinc finger-homeodomain protein 1	1	0	1	1	F:DNA binding
gmrcomp788_c2_seq1	hypothetical protein ARALYDRAFT_494014 [Arabidopsis lyrata subsp. lyrata]	1	0	1	1	F:DNA binding
gmrcomp788_c2_seq2	hypothetical protein ARALYDRAFT_494014 [Arabidopsis lyrata subsp. lyrata]	1	0	1	1	F:DNA binding
gmrcomp371_c0_seq1	zgc:66168 protein	1	0	1	4	C:ribosome; F:structural molecule activity; P:translation; P:cellular process
gmrcomp162_c0_seq1	germin-like protein 6	1	0	1	10	F:molecular_function; F:receptor activity; C:cell wall; F:binding; P:response to stress; P:response to abiotic stimulus; C:extracellular region; P:response to endogenous stimulus; P:signal transduction; C:nucleus
gmrcomp195_c0_seq1	mip pip subfamily	1	0	1	8	C:vacuole; C:plasma membrane; P:transport; P:cellular process; P:response to endogenous stimulus; C:membrane; C:nucleus; F:transporter activity
gmrcomp117_c0_seq1	atp synthase gamma chain	1	0	1	12	C:membrane; C:plastid; C:thylakoid; C:intracellular; F:transporter activity; P:transport; P:biosynthetic process; P:generation of precursor metabolites and energy; P:nucleobase-containing compound metabolic process; P:photosynthesis; F:enzyme regulator activity; F:hydrolase activity
gmrcomp363_c0_seq1	50s ribosomal protein l12-a	1	0	1	12	P:translation; F:RNA binding; C:intracellular; P:response to stress; P:response to biotic stimulus; C:plasma membrane; C:ribosome; C:plastid; F:structural molecule activity; C:membrane; C:thylakoid; P:cellular process
gmrcomp363_c0_seq2	50s ribosomal protein l12-a	1	0	1	12	P:translation; F:RNA binding; C:intracellular; P:response to stress; P:response to biotic stimulus; C:plasma membrane; C:ribosome; C:plastid; F:structural molecule activity; C:membrane; C:thylakoid; P:cellular process
gmrcomp363_c0_seq3	50s ribosomal protein l12-a	1	0	1	12	P:translation; F:RNA binding; C:intracellular; P:response to stress; P:response to biotic stimulus; C:plasma membrane; C:ribosome; C:plastid; F:structural molecule activity; C:membrane; C:thylakoid; P:cellular process
gmrcomp363_c0_seq4	50s ribosomal protein l12-a	1	0	1	12	P:translation; F:RNA binding; C:intracellular; P:response to stress; P:response to biotic stimulus; C:plasma membrane; C:ribosome; C:plastid; F:structural molecule activity; C:membrane; C:thylakoid; P:cellular process
gmrcomp363_c0_seq5	50s ribosomal protein l12-a	1	0	1	12	P:translation; F:RNA binding; C:intracellular; P:response to stress; P:response to biotic stimulus; C:plasma membrane; C:ribosome; C:plastid; F:structural molecule activity; C:membrane; C:thylakoid; P:cellular process
gmrcomp363_c0_seq6	50s ribosomal protein l12-a	1	0	1	12	P:translation; F:RNA binding; C:intracellular; P:response to stress; P:response to biotic stimulus; C:plasma membrane; C:ribosome; C:plastid; F:structural molecule activity; C:membrane; C:thylakoid; P:cellular process
gmrcomp363_c0_seq7	50s ribosomal protein l12-a	1	0	1	9	P:translation; C:intracellular; P:response to stress; P:response to biotic stimulus; C:plasma membrane; C:plastid; C:ribosome; C:membrane; C:thylakoid
gmrcomp363_c0_seq12	rk12_spiol ame: full=50s ribosomal protein chloroplastic ame: full=cl12 flags: precursor	1	0	1	3	C:intracellular; C:plastid; C:thylakoid
gmrcomp1285_c0_seq1	amp deaminase	1	0	1	11	F:hydrolase activity; C:cytosol; P:biosynthetic process; P:nucleobase-containing compound metabolic process; F:protein binding; C:cell; P:response to endogenous stimulus; C:nucleus; P:reproduction; P:post-embryonic development; P:embryo development	EC:3.5.4.6
gmrcomp737_c0_seq1	protein	1	0	1	3	P:response to external stimulus; P:response to stress; F:enzyme regulator activity
gmrcomp879_c0_seq1	nitrate	1	0	1	3	P:transport; C:plasma membrane; F:transporter activity
gmrcomp879_c0_seq2	uncharacterized protein	1	0	1	1	F:DNA binding
gmrcomp14_c0_seq1	chlorophyll a b-binding protein	1	0	1	9	C:membrane; C:thylakoid; P:response to abiotic stimulus; F:binding; C:intracellular; P:cellular protein modification process; C:plastid; P:generation of precursor metabolites and energy; P:photosynthesis
gmrcomp14_c0_seq2	chlorophyll a b-binding protein	1	0	1	9	C:membrane; C:thylakoid; P:response to abiotic stimulus; F:binding; C:intracellular; P:cellular protein modification process; C:plastid; P:generation of precursor metabolites and energy; P:photosynthesis
gmrcomp14_c0_seq3	chlorophyll a b-binding protein	1	0	1	9	C:membrane; C:thylakoid; P:response to abiotic stimulus; F:binding; C:intracellular; P:cellular protein modification process; C:plastid; P:generation of precursor metabolites and energy; P:photosynthesis
gmrcomp14_c0_seq4	chlorophyll a-b binding protein 6a	1	0	1	8	C:membrane; C:thylakoid; P:response to abiotic stimulus; F:binding; P:cellular protein modification process; C:plastid; P:generation of precursor metabolites and energy; P:photosynthesis
gmrcomp1953_c0_seq1	seryl-trna synthetase	1	0	1	7	P:biological_process; F:nucleotide binding; C:cytosol; P:nucleobase-containing compound metabolic process; P:translation; ; F:catalytic activity	EC:6.1.1.11
gmrcomp419_c0_seq1	thylakoid lumen kda protein	1	0	1	6	P:generation of precursor metabolites and energy; P:protein metabolic process; P:photosynthesis; C:plastid; C:thylakoid; C:membrane
gmrcomp574_c0_seq1	protein	1	0	1	1	C:plastid
gmrcomp574_c0_seq2	protein	1	0	1	1	C:plastid
gmrcomp574_c0_seq3	protein	1	0	1	1	C:plastid
gmrcomp983_c0_seq1	uncharacterized protein	1	0	1	1	C:plastid
gmrcomp1206_c0_seq1	uncharacterized protein	1	0	1	1	P:embryo development
gmrcomp1028_c0_seq1	cysteine proteinase	1	0	1	1	F:enzyme regulator activity
gmrcomp1826_c0_seq1	peptidyl-prolyl cis-trans	1	0	1	9	P:response to stress; P:response to biotic stimulus; P:protein metabolic process; P:cellular process; C:plastid; C:thylakoid; P:cellular protein modification process; F:catalytic activity; C:membrane	EC:5.2.1.8
gmrcomp1826_c0_seq2	peptidyl-prolyl cis-trans	1	0	1	9	P:response to stress; P:response to biotic stimulus; P:protein metabolic process; P:cellular process; C:plastid; C:thylakoid; P:cellular protein modification process; F:catalytic activity; C:membrane	EC:5.2.1.8
gmrcomp753_c0_seq1	hsc70-1 (heat shock cognate protein 70-1) atp binding	1	0	1	18	P:response to biotic stimulus; C:cell wall; P:protein metabolic process; P:cellular process; C:nucleolus; P:response to stress; C:plasma membrane; P:response to abiotic stimulus; P:post-embryonic development; C:membrane; C:vacuole; F:protein binding; F:nucleotide binding; C:plastid; P:biological_process; C:ribosome; C:Golgi apparatus; C:extracellular region
gmrcomp1848_c0_seq1	60s ribosomal protein	1	0	1	5	F:structural molecule activity; C:ribosome; C:cytosol; P:translation; P:cellular process
gmrcomp949_c0_seq1	receptor protein kinase	1	0	1	22	P:reproduction; P:anatomical structure morphogenesis; P:post-embryonic development; P:multicellular organismal development; P:cellular process; P:cellular protein modification process; P:metabolic process; F:kinase activity; P:cell cycle; C:mitochondrion; C:membrane; P:response to stress; P:response to biotic stimulus; F:receptor activity; P:cell growth; C:cytoplasm; F:nucleotide binding; F:catal…	EC:2.7.11.0; EC:1.3.1.74
gmrcomp315_c0_seq1	photosystem ii reaction center w protein	1	0	1	4	C:plastid; P:photosynthesis; C:membrane; C:thylakoid
gmrcomp315_c0_seq2	photosystem ii reaction center w protein	1	0	1	4	C:plastid; P:photosynthesis; C:membrane; C:thylakoid
gmrcomp81_c0_seq1	photosystem i reaction center subunit chloroplast	1	0	1	3	C:membrane; C:thylakoid; C:plastid
gmrcomp1943_c0_seq1	salt tolerance protein 4	1	0	1	5	C:cytoplasm; C:nucleoplasm; F:RNA binding; F:nucleotide binding; P:nucleobase-containing compound metabolic process
gmrcomp1943_c0_seq2	at1g51510 f5d21_5	1	0	1	2	C:nucleoplasm; F:nucleic acid binding
gmrcomp1943_c0_seq3	at1g51510 f5d21_5	1	0	1	5	C:cytoplasm; C:nucleoplasm; F:RNA binding; F:nucleotide binding; P:nucleobase-containing compound metabolic process
gmrcomp478_c0_seq1	fatty acid hydroperoxide lyase	1	0	1	7	C:plastid; F:catalytic activity; P:response to external stimulus; P:response to stress; F:molecular_function; F:binding; P:metabolic process	EC:4.2.1.92
gmrcomp407_c0_seq1	rna-binding protein	1	0	1	7	F:RNA binding; P:response to stress; P:response to abiotic stimulus; C:plastid; P:response to endogenous stimulus; C:membrane; C:thylakoid
gmrcomp407_c0_seq2	rna-binding protein	1	0	1	7	F:RNA binding; P:response to stress; P:response to abiotic stimulus; C:plastid; P:response to endogenous stimulus; C:membrane; C:thylakoid
gmrcomp104_c1_seq1	sec61 transport protein	1	0	1	7	F:protein binding; F:transporter activity; C:cytoplasm; C:plasma membrane; C:mitochondrion; P:transport; C:plastid
gmrcomp104_c1_seq2	sec61 transport protein	1	0	1	7	F:protein binding; F:transporter activity; C:cytoplasm; C:plasma membrane; C:mitochondrion; P:transport; C:plastid
gmrcomp104_c1_seq3	sec61 transport protein	1	0	1	7	F:protein binding; F:transporter activity; C:cytoplasm; C:plasma membrane; C:mitochondrion; P:transport; C:plastid
gmrcomp104_c1_seq4	sec61 transport protein	1	0	1	7	F:protein binding; F:transporter activity; C:cytoplasm; C:plasma membrane; C:mitochondrion; P:transport; C:plastid
gmrcomp104_c1_seq5	sec61 transport protein	1	0	1	7	F:protein binding; F:transporter activity; C:cytoplasm; C:plasma membrane; C:mitochondrion; P:transport; C:plastid
gmrcomp104_c1_seq6	sec61 transport protein	1	0	1	7	F:protein binding; F:transporter activity; C:cytoplasm; C:plasma membrane; C:mitochondrion; P:transport; C:plastid
gmrcomp104_c1_seq7	sec61 transport protein	1	0	1	7	F:protein binding; F:transporter activity; C:cytoplasm; C:plasma membrane; C:mitochondrion; P:transport; C:plastid
gmrcomp104_c1_seq8	sec61 transport protein	1	0	1	7	F:protein binding; F:transporter activity; C:cytoplasm; C:plasma membrane; C:mitochondrion; P:transport; C:plastid
gmrcomp104_c1_seq9	sec61 transport protein	1	0	1	6	F:protein binding; F:transporter activity; C:plasma membrane; C:mitochondrion; P:transport; C:plastid
gmrcomp104_c1_seq10	sec61 transport protein	1	0	1	6	F:protein binding; F:transporter activity; C:plasma membrane; C:mitochondrion; P:transport; C:plastid
gmrcomp104_c1_seq11	sec61 transport protein	1	0	1	6	F:protein binding; F:transporter activity; C:plasma membrane; C:mitochondrion; P:transport; C:plastid
gmrcomp307_c0_seq1	catalase	1	0	1	8	P:response to stress; P:catabolic process; P:cellular process; C:peroxisome; F:binding; F:catalytic activity; P:metabolic process;	EC:1.11.1.6
gmrcomp848_c0_seq1	dpe2 (disproportionating enzyme 2) 4-alpha-glucanotransferase heteroglycan binding	1	0	1	7	P:carbohydrate metabolic process; P:cellular process; P:catabolic process; F:binding; F:transferase activity; F:carbohydrate binding; C:cytosol	EC:2.4.1.25
gmrcomp848_c0_seq2	dpe2 (disproportionating enzyme 2) 4-alpha-glucanotransferase heteroglycan binding	1	0	1	7	P:carbohydrate metabolic process; P:cellular process; P:catabolic process; F:binding; F:transferase activity; F:carbohydrate binding; C:cytosol	EC:2.4.1.25
gmrcomp848_c0_seq3	dpe2 (disproportionating enzyme 2) 4-alpha-glucanotransferase heteroglycan binding	1	0	1	7	P:carbohydrate metabolic process; P:cellular process; P:catabolic process; F:binding; F:transferase activity; F:carbohydrate binding; C:cytosol	EC:2.4.1.25
gmrcomp848_c0_seq4	dpe2 (disproportionating enzyme 2) 4-alpha-glucanotransferase heteroglycan binding	1	0	1	7	P:carbohydrate metabolic process; P:cellular process; P:catabolic process; F:binding; F:transferase activity; F:carbohydrate binding; C:cytosol	EC:2.4.1.25
gmrcomp848_c0_seq5	dpe2 (disproportionating enzyme 2) 4-alpha-glucanotransferase heteroglycan binding	1	0	1	7	P:carbohydrate metabolic process; P:cellular process; P:catabolic process; F:binding; F:transferase activity; F:carbohydrate binding; C:cytosol	EC:2.4.1.25
gmrcomp848_c0_seq6	dpe2 (disproportionating enzyme 2) 4-alpha-glucanotransferase heteroglycan binding	1	0	1	7	P:carbohydrate metabolic process; P:cellular process; P:catabolic process; F:binding; F:transferase activity; F:carbohydrate binding; C:cytosol	EC:2.4.1.25
gmrcomp848_c1_seq1	succinate fumarate mitochondrial	1	0	1	4	C:membrane; F:binding; P:transport; P:cellular process
gmrcomp1492_c0_seq1	nadh-ubiquinone oxidoreductase b18	1	0	1	7	P:generation of precursor metabolites and energy; F:catalytic activity; P:biosynthetic process; P:cellular process; C:membrane; C:mitochondrion; P:transport	EC:1.6.5.3
gmrcomp683_c0_seq1	histone 2	1	0	1	5	C:intracellular; F:DNA binding; P:cellular component organization; P:cellular process; C:nucleus
gmrcomp683_c0_seq2	histone h2a-like protein	1	0	1	5	C:intracellular; F:DNA binding; P:cellular component organization; P:cellular process; C:nucleus
gmrcomp683_c0_seq3	histone 2	1	0	1	5	C:intracellular; F:DNA binding; P:cellular component organization; P:cellular process; C:nucleus
gmrcomp233_c0_seq1	50s ribosomal protein l29	1	0	1	6	C:ribosome; C:plastid; F:structural molecule activity; P:cellular process; C:intracellular; P:translation
gmrcomp801_c0_seq1	ribosomal protein s6 family protein	1	0	1	5	P:cellular process; C:intracellular; C:membrane; C:plastid; C:thylakoid
gmrcomp801_c0_seq2	ribosomal protein s6 family protein	1	0	1	8	C:ribosome; F:structural molecule activity; P:cellular process; P:translation; F:RNA binding; C:membrane; C:plastid; C:thylakoid
gmrcomp1800_c0_seq1	iaa-amino acid hydrolase 9	1	0	1	4	P:response to stress; P:response to biotic stimulus; F:hydrolase activity;	EC:3.5.1.32
gmrcomp1800_c0_seq2	iaa-amino acid hydrolase 9	1	0	1	4	P:response to stress; P:response to biotic stimulus; F:hydrolase activity;	EC:3.5.1.32
gmrcomp1800_c0_seq3	aminolevulinate dehydratase	1	0	1	5	F:binding; P:biosynthetic process; P:cellular process; C:plastid; F:catalytic activity	EC:4.2.1.24
gmrcomp1800_c0_seq4	aminolevulinate dehydratase	1	0	1	5	F:binding; P:biosynthetic process; P:cellular process; C:plastid; F:catalytic activity	EC:4.2.1.24
gmrcomp1475_c0_seq1	4-hydroxy-3-methylbut-2-en-1-yl diphosphate synthase	1	0	1	14	P:metabolic process; P:signal transduction; P:response to stress; P:response to biotic stimulus; P:transport; P:biosynthetic process; P:carbohydrate metabolic process; P:cellular process; P:lipid metabolic process; C:plastid; F:binding; P:secondary metabolic process; F:catalytic activity; F:transporter activity	EC:1.17.7.1
gmrcomp1475_c0_seq3	4-hydroxy-3-methylbut-2-en-1-yl diphosphate	1	0	1	13	P:metabolic process; P:signal transduction; P:response to stress; P:response to biotic stimulus; P:transport; C:plastid; F:binding; P:biosynthetic process; P:cellular process; P:lipid metabolic process; P:secondary metabolic process; F:catalytic activity; F:transporter activity	EC:1.17.7.1
gmrcomp442_c0_seq1	40s ribosomal protein	1	0	1	8	C:nucleolus; C:ribosome; F:structural molecule activity; C:plasma membrane; F:RNA binding; C:plastid; P:translation; P:cellular process
gmrcomp442_c0_seq2	40s ribosomal protein	1	0	1	8	C:nucleolus; C:ribosome; F:structural molecule activity; C:plasma membrane; F:RNA binding; C:plastid; P:translation; P:cellular process
gmrcomp442_c0_seq3	40s ribosomal protein	1	0	1	5	C:ribosome; F:structural molecule activity; P:translation; F:RNA binding; P:cellular process
gmrcomp442_c0_seq4	40s ribosomal protein	1	0	1	5	C:ribosome; F:structural molecule activity; P:translation; F:RNA binding; P:cellular process
gmrcomp442_c0_seq5	40s ribosomal protein s4	1	0	1	13	C:nucleolus; C:Golgi apparatus; F:structural molecule activity; C:plasma membrane; F:RNA binding; F:protein binding; C:membrane; C:vacuole; C:ribosome; C:cytosol; C:plastid; P:translation; P:cellular process
gmrcomp442_c0_seq6	40s ribosomal protein s4	1	0	1	13	C:nucleolus; C:Golgi apparatus; F:structural molecule activity; C:plasma membrane; F:RNA binding; F:protein binding; C:membrane; C:vacuole; C:ribosome; C:cytosol; C:plastid; P:translation; P:cellular process
gmrcomp442_c0_seq7	40s ribosomal protein	1	0	1	5	C:ribosome; F:structural molecule activity; F:RNA binding; P:translation; P:cellular process
gmrcomp1290_c0_seq1	methylenetetrahydrofolate reductase	1	0	1	4	C:cytosol; F:catalytic activity; P:metabolic process;	EC:1.5.1.20
gmrcomp1610_c0_seq1	synaptic glycoprotein	1	0	1	9	F:catalytic activity; P:cellular process; P:lipid metabolic process; P:biosynthetic process; C:plasma membrane; C:membrane; F:transferase activity; P:metabolic process; C:cytosol	EC:1.3.99.5; EC:1.3.1.38; EC:1.3.1.44
gmrcomp1610_c0_seq2	synaptic glycoprotein	1	0	1	9	F:catalytic activity; P:cellular process; P:lipid metabolic process; P:biosynthetic process; C:plasma membrane; C:membrane; F:transferase activity; P:metabolic process; C:cytosol	EC:1.3.99.5; EC:1.3.1.38; EC:1.3.1.44
gmrcomp1610_c0_seq3	synaptic glycoprotein	1	0	1	9	F:catalytic activity; P:cellular process; P:lipid metabolic process; P:biosynthetic process; C:plasma membrane; C:membrane; F:transferase activity; P:metabolic process; C:cytosol	EC:1.3.99.5; EC:1.3.1.38
gmrcomp836_c0_seq1	serine mitochondrial expressed	1	0	1	6	F:binding; ; P:metabolic process; P:cellular process; F:transferase activity; C:mitochondrion	EC:2.1.1.0; EC:2.1.2.1
gmrcomp1601_c0_seq1	pancreatic lipase-related protein 2	1	0	1	1	F:catalytic activity
gmrcomp1961_c0_seq1	bzip domain class transcription factor	1	0	1	1	F:binding
gmrcomp1961_c0_seq2	ocs element-binding	1	0	1	1	F:binding
gmrcomp1961_c0_seq3	bzip domain class transcription factor	1	0	1	1	F:binding
gmrcomp1961_c0_seq4	ocs element-binding	1	0	1	1	F:binding
gmrcomp1961_c0_seq5	bzip domain class transcription factor	1	0	1	1	F:binding
gmrcomp902_c0_seq1	ndh-o (nad h:plastoquinone dehydrogenase complex subunit o)	1	0	1	10	C:membrane; C:intracellular; F:catalytic activity; C:plasma membrane; P:cellular component organization; P:cellular process; C:plastid; C:thylakoid; C:mitochondrion; P:metabolic process	EC:1.6.5.0
gmrcomp617_c0_seq1	50s ribosomal protein l9	1	0	1	6	C:plastid; C:ribosome; F:structural molecule activity; P:cellular process; P:translation; F:RNA binding
gmrcomp1705_c0_seq1	nuclear acid binding	1	0	1	2	F:RNA binding; C:nucleus
gmrcomp1705_c0_seq2	nuclear acid binding	1	0	1	1	F:binding
gmrcomp1705_c0_seq3	nuclear acid binding	1	0	1	3	F:RNA binding; C:nucleus; F:nucleotide binding
gmrcomp1705_c0_seq4	nuclear acid binding	1	0	1	2	F:nucleic acid binding; F:nucleotide binding
gmrcomp1705_c0_seq5	nuclear acid binding	1	0	1	2	F:nucleic acid binding; F:nucleotide binding
gmrcomp1705_c0_seq6	nuclear acid binding	1	0	1	3	F:RNA binding; C:nucleus; F:nucleotide binding
gmrcomp1705_c0_seq7	nuclear acid binding	1	0	1	3	F:RNA binding; C:nucleus; F:nucleotide binding
gmrcomp1705_c0_seq8	nuclear acid binding	1	0	1	4	C:cytosol; F:RNA binding; C:nucleus; F:nucleotide binding
gmrcomp1705_c0_seq9	nuclear acid binding	1	0	1	4	C:cytosol; F:RNA binding; C:nucleus; F:nucleotide binding
gmrcomp1705_c0_seq10	nuclear acid binding	1	0	1	2	F:nucleic acid binding; F:nucleotide binding
gmrcomp1705_c0_seq11	nuclear acid binding	1	0	1	2	F:nucleic acid binding; F:nucleotide binding
gmrcomp1705_c0_seq12	nuclear acid binding	1	0	1	4	C:cytosol; F:RNA binding; C:nucleus; F:nucleotide binding
gmrcomp1705_c0_seq13	nuclear acid binding	1	0	1	3	F:RNA binding; C:nucleus; F:nucleotide binding
gmrcomp268_c0_seq1	photosystem ii family protein	1	0	1	6	P:generation of precursor metabolites and energy; P:protein metabolic process; P:photosynthesis; C:membrane; C:thylakoid; C:plastid
gmrcomp268_c0_seq2	photosystem ii family protein	1	0	1	6	P:generation of precursor metabolites and energy; P:protein metabolic process; P:photosynthesis; C:membrane; C:thylakoid; C:plastid
gmrcomp268_c0_seq3	photosystem ii family protein	1	0	1	6	P:generation of precursor metabolites and energy; P:protein metabolic process; P:photosynthesis; C:membrane; C:thylakoid; C:plastid
gmrcomp1447_c0_seq1	xylem serine proteinase 1	1	0	1	11	F:protein binding; C:cell wall; F:hydrolase activity; C:Golgi apparatus; C:plasma membrane; C:cytoplasm; C:extracellular region; P:protein metabolic process; P:catabolic process; C:cytosol; P:biological_process	EC:3.4.21.0
gmrcomp1327_c0_seq1	ribosomal s29 subunit	1	0	1	5	F:structural molecule activity; C:ribosome; C:cytosol; P:translation; P:cellular process
gmrcomp1327_c0_seq2	ribosomal s29 subunit	1	0	1	5	F:structural molecule activity; C:ribosome; C:cytosol; P:translation; P:cellular process
gmrcomp1657_c0_seq1	methionine synthase	1	0	1	7	C:cytoplasm; P:biosynthetic process; ; P:metabolic process; P:cellular process; F:binding; F:transferase activity	EC:2.1.1.14
gmrcomp738_c0_seq1	nad dependent epimerase	1	0	1	8	C:Golgi apparatus; F:catalytic activity; F:binding; F:nucleotide binding; F:protein binding; P:nucleobase-containing compound metabolic process; P:carbohydrate metabolic process; P:cellular process	EC:5.1.3.6
gmrcomp738_c0_seq2	udp-glucuronate 5-	1	0	1	8	F:catalytic activity; C:Golgi apparatus; F:protein binding; P:nucleobase-containing compound metabolic process; F:binding; F:nucleotide binding; P:carbohydrate metabolic process; P:cellular process	EC:5.1.3.12; EC:5.1.3.6
gmrcomp738_c0_seq3	udp-d-glucuronic acid 4-epimerase	1	0	1	8	F:catalytic activity; C:Golgi apparatus; F:protein binding; P:nucleobase-containing compound metabolic process; F:binding; F:nucleotide binding; P:carbohydrate metabolic process; P:cellular process	EC:5.1.3.12; EC:5.1.3.6
gmrcomp738_c1_seq1	aaa-type atpase family protein	1	0	1	2	F:hydrolase activity; F:nucleotide binding	EC:3.6.1.3
gmrcomp516_c0_seq1	60s acidic ribosomal protein	1	0	1	9	C:nucleolus; C:ribosome; P:response to stress; P:response to abiotic stimulus; F:structural molecule activity; C:plasma membrane; C:plastid; P:translation; P:cellular process
gmrcomp1481_c0_seq1	rna-binding protein cp31	1	0	1	9	C:plastid; P:response to stress; F:RNA binding; P:nucleobase-containing compound metabolic process; C:intracellular; F:catalytic activity; C:membrane; C:thylakoid; F:nucleotide binding
gmrcomp1520_c0_seq1	expansin 2	1	0	1	4	C:extracellular region; P:cellular component organization; P:cellular process; C:membrane
gmrcomp1769_c0_seq1	low affinity inorganic phosphate transporter	1	0	1	4	C:plastid; F:transporter activity; P:transport; C:membrane
gmrcomp1914_c0_seq1	tubulin beta	1	0	1	12	P:response to stress; P:response to abiotic stimulus; C:cytoskeleton; P:cellular component organization; P:cellular process; P:nucleobase-containing compound metabolic process; P:catabolic process; F:hydrolase activity; F:structural molecule activity; C:cytoplasm; C:membrane; F:nucleotide binding
gmrcomp698_c0_seq1	alpha-xylosidase precursor	1	0	1	10	C:cell wall; F:hydrolase activity; P:carbohydrate metabolic process; P:cellular process; P:biological_process; F:carbohydrate binding; C:plastid; C:extracellular region; P:catabolic process; P:nucleobase-containing compound metabolic process	EC:3.2.1.37; EC:3.2.1.55; EC:3.2.1.20
gmrcomp698_c0_seq2	alpha-xylosidase precursor	1	0	1	10	C:cell wall; F:hydrolase activity; P:carbohydrate metabolic process; P:cellular process; P:biological_process; F:carbohydrate binding; C:plastid; C:extracellular region; P:catabolic process; P:nucleobase-containing compound metabolic process	EC:3.2.1.37; EC:3.2.1.55; EC:3.2.1.20
gmrcomp283_c0_seq1	adenine nucleotide translocator	1	0	1	10	C:nucleolus; C:plastid; C:vacuole; P:transport; C:membrane; C:mitochondrion; F:binding; C:plasma membrane; C:cell wall; F:transporter activity
gmrcomp283_c0_seq2	adenine nucleotide translocator	1	0	1	10	C:nucleolus; C:plastid; C:vacuole; P:transport; C:membrane; C:mitochondrion; F:binding; C:plasma membrane; C:cell wall; F:transporter activity
gmrcomp283_c0_seq3	adenine nucleotide translocator	1	0	1	10	C:nucleolus; C:plastid; C:vacuole; P:transport; C:membrane; C:mitochondrion; F:binding; C:plasma membrane; C:cell wall; F:transporter activity
gmrcomp283_c0_seq4	adenine nucleotide translocator	1	0	1	10	C:nucleolus; C:plastid; C:vacuole; P:transport; C:membrane; C:mitochondrion; F:binding; C:plasma membrane; C:cell wall; F:transporter activity
gmrcomp283_c0_seq5	adenine nucleotide translocator	1	0	1	10	C:nucleolus; C:plastid; C:vacuole; P:transport; C:membrane; C:mitochondrion; F:binding; C:plasma membrane; C:cell wall; F:transporter activity
gmrcomp283_c0_seq6	adenine nucleotide translocator	1	0	1	10	C:nucleolus; C:plastid; C:vacuole; P:transport; C:membrane; C:mitochondrion; F:binding; C:plasma membrane; C:cell wall; F:transporter activity
gmrcomp283_c0_seq7	adenine nucleotide translocator	1	0	1	10	C:nucleolus; C:plastid; C:vacuole; P:transport; C:membrane; C:mitochondrion; F:binding; C:plasma membrane; C:cell wall; F:transporter activity
gmrcomp283_c0_seq8	adenine nucleotide translocator	1	0	1	10	C:nucleolus; C:plastid; C:vacuole; P:transport; C:membrane; C:mitochondrion; F:binding; C:plasma membrane; C:cell wall; F:transporter activity
gmrcomp283_c0_seq9	adenine nucleotide translocator	1	0	1	21	C:cytosol; F:binding; C:cell wall; P:anatomical structure morphogenesis; P:cell differentiation; P:cell growth; P:multicellular organismal development; C:cytoskeleton; C:nucleolus; C:membrane; C:mitochondrion; P:transport; C:plasma membrane; P:cellular component organization; P:cellular process; C:plastid; C:vacuole; F:transporter activity; F:nucleotide binding; F:structural molecule activity; C:…
gmrcomp283_c0_seq10	adenine nucleotide translocator	1	0	1	21	C:cytosol; F:binding; C:cell wall; P:anatomical structure morphogenesis; P:cell differentiation; P:cell growth; P:multicellular organismal development; C:cytoskeleton; C:nucleolus; C:membrane; C:mitochondrion; P:transport; C:plasma membrane; P:cellular component organization; P:cellular process; C:plastid; C:vacuole; F:transporter activity; F:nucleotide binding; F:structural molecule activity; C:…
gmrcomp283_c0_seq11	adenine nucleotide translocator	1	0	1	10	C:nucleolus; C:plastid; C:vacuole; P:transport; C:membrane; C:mitochondrion; F:binding; C:plasma membrane; C:cell wall; F:transporter activity
gmrcomp283_c0_seq12	adenine nucleotide translocator	1	0	1	10	C:nucleolus; C:plastid; C:vacuole; P:transport; C:membrane; C:mitochondrion; F:binding; C:plasma membrane; C:cell wall; F:transporter activity
gmrcomp582_c0_seq1	unnamed protein product [Vitis vinifera]	1	0	1	13	P:response to stress; P:cell death; F:binding; P:protein metabolic process; P:cellular process; P:response to biotic stimulus; P:biological_process; P:signal transduction; F:protein binding; C:membrane; C:endoplasmic reticulum; ; P:secondary metabolic process
gmrcomp582_c0_seq2	calreticulin	1	0	1	6	P:protein metabolic process; P:cellular process; C:endoplasmic reticulum; F:carbohydrate binding; F:binding; F:protein binding
gmrcomp582_c0_seq3	calreticulin	1	0	1	6	P:protein metabolic process; P:cellular process; C:endoplasmic reticulum; F:carbohydrate binding; F:binding; F:protein binding
gmrcomp582_c0_seq4	calreticulin	1	0	1	6	P:protein metabolic process; P:cellular process; C:endoplasmic reticulum; F:carbohydrate binding; F:binding; F:protein binding
gmrcomp582_c0_seq5	calreticulin	1	0	1	6	P:protein metabolic process; P:cellular process; C:endoplasmic reticulum; F:carbohydrate binding; F:binding; F:protein binding
gmrcomp582_c0_seq6	calreticulin	1	0	1	6	P:protein metabolic process; P:cellular process; C:endoplasmic reticulum; F:carbohydrate binding; F:binding; F:protein binding
gmrcomp129_c0_seq1	glutamine synthetase	1	0	1	16	C:mitochondrion; P:response to stress; P:response to abiotic stimulus; P:metabolic process; C:plastid; P:biosynthetic process; ; F:nucleotide binding; F:catalytic activity; C:membrane; C:thylakoid; P:biological_process; C:ribosome; C:extracellular region; P:carbohydrate metabolic process; P:cellular process	EC:6.3.1.2
gmrcomp1384_c0_seq1	protein	1	0	1	2	C:nucleus; C:cytosol
gmrcomp1384_c0_seq2	protein	1	0	1	2	C:nucleus; C:cytosol
gmrcomp1384_c0_seq3	protein	1	0	1	2	C:nucleus; C:cytosol
gmrcomp1384_c0_seq4	protein	1	0	1	2	C:nucleus; C:cytosol
gmrcomp1596_c0_seq1	lactoylglutathione lyase family protein	1	0	1	3	P:metabolic process; F:catalytic activity; C:plastid
gmrcomp1331_c0_seq1	glycosyl hydrolase family 17 protein	1	0	1	8	C:cell wall; F:binding; C:plasma membrane; F:hydrolase activity; C:endoplasmic reticulum; P:cell communication; P:carbohydrate metabolic process; P:cellular process	EC:3.2.1.39
gmrcomp1331_c0_seq2	glycosyl hydrolase family 17 protein	1	0	1	8	C:cell wall; F:binding; C:plasma membrane; F:hydrolase activity; C:endoplasmic reticulum; P:cell communication; P:carbohydrate metabolic process; P:cellular process	EC:3.2.1.39
gmrcomp1690_c0_seq2	myb-like transcription factor 6	1	0	1	1	F:DNA binding
gmrcomp0_c0_seq1	ribulose- -bisphosphate carboxylase oxygenase small subunit	1	0	1	6	F:catalytic activity; P:biosynthetic process; P:cellular process; P:metabolic process; P:photosynthesis; C:plastid	EC:4.1.1.39
gmrcomp0_c0_seq2	ribulose bisphosphate small subunit	1	0	1	15	F:binding; F:catalytic activity; P:biosynthetic process; P:carbohydrate metabolic process; P:photosynthesis; C:cell wall; C:thylakoid; P:metabolic process; P:response to abiotic stimulus; C:plastid; P:response to stress; C:membrane; P:cellular process; C:ribosome; C:extracellular region	EC:4.1.1.39
gmrcomp1381_c0_seq1	bifunctional nuclease in basal defense response 1	1	0	1	6	P:response to external stimulus; P:response to stress; F:DNA binding; F:nuclease activity; P:response to biotic stimulus; P:DNA metabolic process
gmrcomp1381_c0_seq2	bifunctional nuclease in basal defense response 1	1	0	1	6	P:response to external stimulus; P:response to stress; F:DNA binding; F:nuclease activity; P:response to biotic stimulus; P:DNA metabolic process
gmrcomp1381_c0_seq3	bifunctional nuclease in basal defense response 1	1	0	1	6	P:response to external stimulus; P:response to stress; F:DNA binding; F:nuclease activity; P:response to biotic stimulus; P:DNA metabolic process
gmrcomp1381_c0_seq4	bifunctional nuclease in basal defense response 1	1	0	1	6	P:response to external stimulus; P:response to stress; F:DNA binding; F:nuclease activity; P:response to biotic stimulus; P:DNA metabolic process
gmrcomp642_c0_seq1	atp-dependent clp	1	0	1	18	F:hydrolase activity; C:membrane; C:plastid; C:cell wall; C:cytosol; P:response to stress; P:DNA metabolic process; F:DNA binding; P:cellular component organization; P:cellular process; F:nuclease activity; P:protein metabolic process; P:catabolic process; C:thylakoid; P:transport; F:nucleotide binding; P:biosynthetic process; C:mitochondrion
gmrcomp642_c0_seq2	atp-dependent protease	1	0	1	18	F:hydrolase activity; C:membrane; C:plastid; C:cell wall; C:cytosol; P:response to stress; P:DNA metabolic process; F:DNA binding; P:cellular component organization; P:cellular process; F:nuclease activity; P:protein metabolic process; P:catabolic process; C:thylakoid; P:transport; F:nucleotide binding; P:biosynthetic process; C:mitochondrion
gmrcomp642_c0_seq3	atp-dependent clp	1	0	1	18	F:hydrolase activity; C:membrane; C:plastid; C:cell wall; C:cytosol; P:response to stress; P:DNA metabolic process; F:DNA binding; P:cellular component organization; P:cellular process; F:nuclease activity; P:protein metabolic process; P:catabolic process; C:thylakoid; P:transport; F:nucleotide binding; P:biosynthetic process; C:mitochondrion
gmrcomp1308_c0_seq1	ras-related protein rab8-3	1	0	1	7	C:vacuole; F:nucleotide binding; C:plasma membrane; F:hydrolase activity; P:signal transduction; P:response to endogenous stimulus; P:transport
gmrcomp1308_c0_seq2	rab family gtpase	1	0	1	7	C:vacuole; F:nucleotide binding; C:plasma membrane; F:hydrolase activity; P:signal transduction; P:response to endogenous stimulus; P:transport
gmrcomp1308_c0_seq3	small gtp-binding protein	1	0	1	8	F:nucleotide binding; C:plasma membrane; C:membrane; C:vacuole; F:hydrolase activity; P:signal transduction; P:response to endogenous stimulus; P:transport
gmrcomp1308_c0_seq4	small gtp-binding protein	1	0	1	8	F:nucleotide binding; C:plasma membrane; C:membrane; C:vacuole; F:hydrolase activity; P:signal transduction; P:response to endogenous stimulus; P:transport
gmrcomp538_c0_seq1	40s ribosomal protein	1	0	1	9	C:nucleolus; F:structural molecule activity; C:plasma membrane; C:cell wall; C:ribosome; C:cytosol; C:plastid; P:translation; P:cellular process
gmrcomp538_c0_seq2	40s ribosomal protein	1	0	1	9	C:nucleolus; F:structural molecule activity; C:plasma membrane; C:cell wall; C:ribosome; C:cytosol; C:plastid; P:translation; P:cellular process
gmrcomp538_c0_seq3	40s ribosomal protein	1	0	1	9	C:nucleolus; F:structural molecule activity; C:plasma membrane; C:cell wall; C:ribosome; C:cytosol; C:plastid; P:translation; P:cellular process
gmrcomp538_c0_seq4	40s ribosomal protein	1	0	1	8	C:nucleolus; C:ribosome; F:structural molecule activity; C:plasma membrane; C:cell wall; C:plastid; P:translation; P:cellular process
gmrcomp538_c0_seq5	40s ribosomal protein	1	0	1	8	C:nucleolus; C:ribosome; F:structural molecule activity; C:plasma membrane; C:cell wall; C:plastid; P:translation; P:cellular process
gmrcomp1731_c0_seq1	s-formylglutathione hydrolase	1	0	1	8	F:hydrolase activity; P:biological_process; C:cytoplasm; C:extracellular region; P:metabolic process; P:cellular process; P:lipid metabolic process; P:secondary metabolic process	EC:3.1.1.1; EC:3.1.2.12; EC:3.1.1.21
gmrcomp124_c0_seq1	lhca2 protein	1	0	1	8	F:binding; C:membrane; C:thylakoid; C:intracellular; P:generation of precursor metabolites and energy; P:photosynthesis; P:cellular protein modification process; C:plastid
gmrcomp517_c1_seq1	aoat2 (alanine-2-oxoglutarate aminotransferase 2) l-alanine:2-oxoglutarate aminotransferase glycine:2-oxoglutarate aminotransferase	1	0	1	18	P:response to stress; C:cytosol; P:biosynthetic process; ; C:peroxisome; C:plasma membrane; F:transferase activity; C:cell wall; F:catalytic activity; C:plastid; P:catabolic process; P:cellular process; C:vacuole; F:binding; C:membrane; C:extracellular region; P:lipid metabolic process; P:metabolic process	EC:2.6.1.44; EC:2.3.2.2; EC:4.4.1.14; EC:2.6.1.2; EC:2.3.2.15; EC:2.6.1.4
gmrcomp517_c1_seq2	aoat2 (alanine-2-oxoglutarate aminotransferase 2) l-alanine:2-oxoglutarate aminotransferase glycine:2-oxoglutarate aminotransferase	1	0	1	18	P:response to stress; C:cytosol; P:biosynthetic process; ; C:peroxisome; C:plasma membrane; F:transferase activity; C:cell wall; F:catalytic activity; C:plastid; P:catabolic process; P:cellular process; C:vacuole; F:binding; C:membrane; C:extracellular region; P:lipid metabolic process; P:metabolic process	EC:2.6.1.44; EC:2.3.2.2; EC:4.4.1.14; EC:2.6.1.2; EC:2.3.2.15; EC:2.6.1.4
gmrcomp944_c0_seq1	#NAME?	1	0	1	3	F:binding; P:metabolic process; F:catalytic activity
gmrcomp944_c0_seq2	cinnamyl-alcohol dehydrogenase	1	0	1	8	F:catalytic activity; P:biosynthetic process; ; P:secondary metabolic process; F:binding; C:extracellular region; F:nucleotide binding; P:metabolic process	EC:1.1.1.195; EC:1.1.1.255
gmrcomp944_c0_seq3	cinnamyl-alcohol dehydrogenase	1	0	1	8	F:catalytic activity; P:biosynthetic process; ; P:secondary metabolic process; F:binding; C:extracellular region; F:nucleotide binding; P:metabolic process	EC:1.1.1.195; EC:1.1.1.255
gmrcomp678_c0_seq1	2-phosphoglycolate phosphatase 1	1	0	1	7	C:vacuole; P:metabolic process; P:cellular process; F:hydrolase activity; C:plastid; C:nucleus; C:extracellular region	EC:3.1.3.18
gmrcomp1792_c0_seq1	emb1241 (embryo defective 1241) adenyl-nucleotide exchange factor chaperone binding protein binding protein homodimerization	1	0	1	10	F:binding; C:mitochondrion; P:protein metabolic process; P:cellular process; C:thylakoid; F:protein binding; C:plastid; P:reproduction; P:post-embryonic development; P:embryo development
gmrcomp1792_c0_seq2	emb1241 (embryo defective 1241) adenyl-nucleotide exchange factor chaperone binding protein binding protein homodimerization	1	0	1	10	F:binding; C:mitochondrion; P:protein metabolic process; P:cellular process; C:thylakoid; F:protein binding; C:plastid; P:reproduction; P:post-embryonic development; P:embryo development
gmrcomp1792_c0_seq3	emb1241 (embryo defective 1241) adenyl-nucleotide exchange factor chaperone binding protein binding protein homodimerization	1	0	1	13	F:binding; F:enzyme regulator activity; F:nucleotide binding; P:protein metabolic process; P:cellular process; F:protein binding; C:thylakoid; C:plastid; F:catalytic activity; C:mitochondrion; P:reproduction; P:post-embryonic development; P:embryo development
gmrcomp53_c0_seq1	cyp1_soybn ame: full=peptidyl-prolyl cis-trans isomerase 1 short=ppiase 1 ame: full=cyclophilin 1 ame: full=cyclosporin a-binding protein 1 ame: full=rotamase 1	1	0	1	9	C:cytoplasm; P:protein metabolic process; P:cellular process; P:biological_process; C:plasma membrane; F:binding; P:cellular protein modification process; C:extracellular region; F:catalytic activity	EC:5.2.1.8
gmrcomp53_c0_seq2	cyp1_soybn ame: full=peptidyl-prolyl cis-trans isomerase 1 short=ppiase 1 ame: full=cyclophilin 1 ame: full=cyclosporin a-binding protein 1 ame: full=rotamase 1	1	0	1	9	C:cytoplasm; P:protein metabolic process; P:cellular process; P:biological_process; C:plasma membrane; F:binding; P:cellular protein modification process; C:extracellular region; F:catalytic activity	EC:5.2.1.8
gmrcomp862_c0_seq1	major latex	1	0	1	3	C:membrane; P:response to biotic stimulus; P:response to stress
gmrcomp257_c0_seq1	ribosomal protein s1	1	0	1	8	C:ribosome; F:structural molecule activity; F:RNA binding; C:plastid; C:thylakoid; C:membrane; P:translation; P:cellular process
gmrcomp91_c0_seq1	glyceraldehyde-3-phosphate dehydrogenase b subunit	1	0	1	15	F:nucleotide binding; P:biosynthetic process; P:carbohydrate metabolic process; P:photosynthesis; P:metabolic process; P:biological_process; F:catalytic activity; P:response to abiotic stimulus; P:response to stress; C:plastid; C:membrane; C:thylakoid; C:extracellular region; P:generation of precursor metabolites and energy; P:catabolic process	EC:1.2.1.13
gmrcomp91_c0_seq2	glyceraldehyde-3-phosphate dehydrogenase b subunit	1	0	1	15	F:nucleotide binding; P:biosynthetic process; P:carbohydrate metabolic process; P:photosynthesis; P:metabolic process; P:biological_process; F:catalytic activity; P:response to abiotic stimulus; P:response to stress; C:plastid; C:membrane; C:thylakoid; C:extracellular region; P:generation of precursor metabolites and energy; P:catabolic process	EC:1.2.1.13
gmrcomp91_c0_seq3	glyceraldehyde-3-phosphate dehydrogenase	1	0	1	17	C:cytosol; F:nucleotide binding; P:biosynthetic process; P:carbohydrate metabolic process; P:photosynthesis; P:metabolic process; P:biological_process; F:catalytic activity; P:response to abiotic stimulus; P:response to stress; C:plastid; C:membrane; C:thylakoid; P:generation of precursor metabolites and energy; P:catabolic process; C:extracellular region; P:cellular process	EC:1.2.1.13; EC:1.2.1.12
gmrcomp91_c0_seq4	glyceraldehyde-3-phosphate dehydrogenase b subunit	1	0	1	15	F:nucleotide binding; P:biosynthetic process; P:carbohydrate metabolic process; P:photosynthesis; P:metabolic process; P:biological_process; F:catalytic activity; P:response to abiotic stimulus; P:response to stress; C:plastid; C:membrane; C:thylakoid; C:extracellular region; P:generation of precursor metabolites and energy; P:catabolic process	EC:1.2.1.13
gmrcomp91_c0_seq5	glyceraldehyde 3-phosphate	1	0	1	15	F:nucleotide binding; P:biosynthetic process; P:carbohydrate metabolic process; P:photosynthesis; P:metabolic process; P:biological_process; F:catalytic activity; P:response to abiotic stimulus; P:response to stress; C:plastid; C:membrane; C:thylakoid; C:extracellular region; P:generation of precursor metabolites and energy; P:catabolic process	EC:1.2.1.13
gmrcomp91_c0_seq6	glyceraldehyde-3-phosphate dehydrogenase b subunit	1	0	1	17	C:cytosol; F:nucleotide binding; P:biosynthetic process; P:carbohydrate metabolic process; P:photosynthesis; P:metabolic process; P:biological_process; F:catalytic activity; P:response to abiotic stimulus; P:response to stress; C:plastid; C:membrane; C:thylakoid; P:generation of precursor metabolites and energy; P:catabolic process; C:extracellular region; P:cellular process	EC:1.2.1.13; EC:1.2.1.12
gmrcomp91_c0_seq7	glyceraldehyde-3-phosphate dehydrogenase b subunit	1	0	1	15	F:nucleotide binding; P:biosynthetic process; P:carbohydrate metabolic process; P:photosynthesis; P:metabolic process; P:biological_process; F:catalytic activity; P:response to abiotic stimulus; P:response to stress; C:plastid; C:membrane; C:thylakoid; C:extracellular region; P:generation of precursor metabolites and energy; P:catabolic process	EC:1.2.1.13
gmrcomp91_c0_seq8	predicted protein [Populus trichocarpa]	1	0	1	12	F:nucleotide binding; P:metabolic process; P:biological_process; P:response to abiotic stimulus; F:catalytic activity; P:response to stress; C:plastid; C:membrane; C:thylakoid; P:carbohydrate metabolic process; P:cellular process; C:extracellular region	EC:1.2.1.0
gmrcomp446_c0_seq1	2-phospho-d-glycerate hydrolase	1	0	1	19	F:binding; P:response to stress; P:response to abiotic stimulus; C:cytosol; P:response to endogenous stimulus; P:carbohydrate metabolic process; P:generation of precursor metabolites and energy; P:catabolic process; C:mitochondrion; C:plastid; P:biological_process; F:hydrolase activity; F:catalytic activity; C:nucleus; C:plasma membrane; C:extracellular region; P:biosynthetic process; ; P:cellula…	EC:4.2.1.11
gmrcomp1259_c0_seq1	6-phosphogluconate dehydrogenase nad-binding domain-containing protein	1	0	1	9	P:carbohydrate metabolic process; P:nucleobase-containing compound metabolic process; P:catabolic process; P:secondary metabolic process; F:catalytic activity; F:binding; C:cytosol; F:nucleotide binding; P:cellular process	EC:1.1.1.44
gmrcomp1259_c0_seq2	6-phosphogluconate dehydrogenase nad-binding domain-containing protein	1	0	1	9	P:carbohydrate metabolic process; P:nucleobase-containing compound metabolic process; P:catabolic process; P:secondary metabolic process; F:catalytic activity; F:binding; C:cytosol; F:nucleotide binding; P:cellular process	EC:1.1.1.44
gmrcomp1259_c0_seq3	6-phosphogluconate dehydrogenase nad-binding domain-containing protein	1	0	1	9	P:carbohydrate metabolic process; P:nucleobase-containing compound metabolic process; P:catabolic process; P:secondary metabolic process; F:catalytic activity; F:binding; C:cytosol; F:nucleotide binding; P:cellular process	EC:1.1.1.44
gmrcomp1259_c0_seq4	6-phosphogluconate dehydrogenase nad-binding domain-containing protein	1	0	1	9	P:carbohydrate metabolic process; P:nucleobase-containing compound metabolic process; P:catabolic process; P:secondary metabolic process; F:catalytic activity; F:binding; C:cytosol; F:nucleotide binding; P:cellular process	EC:1.1.1.44
gmrcomp1259_c0_seq5	6-phosphogluconate dehydrogenase nad-binding domain-containing protein	1	0	1	10	F:catalytic activity; P:carbohydrate metabolic process; P:nucleobase-containing compound metabolic process; P:catabolic process; P:secondary metabolic process; F:binding; C:cytosol; F:nucleotide binding; P:metabolic process; P:cellular process	EC:1.1.1.60; EC:1.1.1.44
gmrcomp172_c0_seq1	protodermal factor	1	0	1	7	F:enzyme regulator activity; P:biological_process; C:plasma membrane; C:extracellular region; C:cytosol; P:metabolic process; P:cellular process
gmrcomp592_c0_seq1	gibberellin receptor	1	0	1	2	P:metabolic process; F:hydrolase activity
gmrcomp389_c0_seq1	50s ribosomal protein l13	1	0	1	9	C:ribosome; C:plastid; F:structural molecule activity; P:reproduction; P:post-embryonic development; P:embryo development; C:thylakoid; P:translation; P:cellular process
gmrcomp389_c0_seq2	50s ribosomal protein l13	1	0	1	9	C:ribosome; C:plastid; F:structural molecule activity; P:reproduction; P:post-embryonic development; P:embryo development; C:thylakoid; P:translation; P:cellular process
gmrcomp552_c0_seq1	beta- -glucanase	1	0	1	1	F:hydrolase activity
gmrcomp292_c0_seq1	30s ribosomal protein s13	1	0	1	7	C:plastid; F:structural molecule activity; F:RNA binding; P:cellular process; C:ribosome; P:translation; C:mitochondrion
gmrcomp292_c0_seq2	30s ribosomal protein s13	1	0	1	7	C:plastid; F:structural molecule activity; F:RNA binding; P:cellular process; C:ribosome; P:translation; C:mitochondrion
gmrcomp292_c0_seq3	30s ribosomal protein s13	1	0	1	7	C:plastid; F:structural molecule activity; F:RNA binding; P:cellular process; C:ribosome; P:translation; C:mitochondrion
gmrcomp292_c0_seq4	30s ribosomal protein s13	1	0	1	7	C:plastid; F:structural molecule activity; F:RNA binding; P:cellular process; C:ribosome; P:translation; C:mitochondrion
gmrcomp1555_c0_seq1	proteasome subunit beta type	1	0	1	7	C:cytoplasm; C:intracellular; P:protein metabolic process; P:catabolic process; P:cellular process; C:nucleus; F:hydrolase activity	EC:3.4.25.0
gmrcomp1555_c0_seq2	proteasome subunit beta type	1	0	1	7	C:cytoplasm; C:intracellular; C:nucleus; F:hydrolase activity; P:protein metabolic process; P:cellular process; P:catabolic process	EC:3.4.25.0
gmrcomp1555_c0_seq3	peptidase proteasome beta-subunit	1	0	1	7	C:cytoplasm; C:intracellular; P:protein metabolic process; P:catabolic process; P:cellular process; C:nucleus; F:hydrolase activity	EC:3.4.25.0
gmrcomp805_c0_seq1	omega-6 fatty acid desaturase	1	0	1	3	F:catalytic activity; P:metabolic process; P:lipid metabolic process	EC:1.14.99.33; EC:1.14.19.0
gmrcomp627_c0_seq1	binding catalytic coenzyme binding	1	0	1	14	P:response to stress; P:response to biotic stimulus; P:biosynthetic process; P:cellular process; P:lipid metabolic process; F:catalytic activity; F:binding; C:plasma membrane; P:response to endogenous stimulus; C:plastid; C:thylakoid; C:extracellular region; F:nucleotide binding; P:metabolic process	EC:1.1.1.145
gmrcomp627_c0_seq2	nad-dependent epimerase dehydratase	1	0	1	14	P:response to stress; P:response to biotic stimulus; P:biosynthetic process; P:cellular process; P:lipid metabolic process; F:catalytic activity; F:binding; C:plasma membrane; P:response to endogenous stimulus; C:plastid; C:thylakoid; C:extracellular region; F:nucleotide binding; P:metabolic process	EC:1.1.1.145
gmrcomp627_c0_seq3	nad-dependent epimerase dehydratase	1	0	1	14	P:response to stress; P:response to biotic stimulus; P:biosynthetic process; P:cellular process; P:lipid metabolic process; F:catalytic activity; F:binding; C:plasma membrane; P:response to endogenous stimulus; C:plastid; C:thylakoid; C:extracellular region; F:nucleotide binding; P:metabolic process	EC:1.1.1.145
gmrcomp64_c0_seq1	PST2_GOSHIRecName: Full=Photosystem II 5 kDa protein, chloroplastic; Short=PSII-T; AltName: Full=Light-regulated unknown 11 kDa protein; Flags: Precursor	1	0	1	4	C:membrane; C:thylakoid; P:photosynthesis; C:plastid
gmrcomp911_c0_seq1	shaggy-like protein kinase etha (ec -)	1	0	1	13	P:cell growth; P:cellular protein modification process; F:kinase activity; P:transport; P:cellular process; P:anatomical structure morphogenesis; P:multicellular organismal development; P:response to endogenous stimulus; F:nucleotide binding; F:protein binding; P:signal transduction; C:plasma membrane;	EC:2.7.11.0; EC:2.7.10.0; EC:2.7.11.26
gmrcomp911_c0_seq2	shaggy-like protein kinase etha (ec -)	1	0	1	13	P:cell growth; P:cellular protein modification process; F:kinase activity; P:transport; P:cellular process; P:anatomical structure morphogenesis; P:multicellular organismal development; P:response to endogenous stimulus; F:nucleotide binding; F:protein binding; P:signal transduction; C:plasma membrane;	EC:2.7.11.0; EC:2.7.10.0; EC:2.7.11.26
gmrcomp911_c0_seq3	shaggy-like protein kinase etha (ec -)	1	0	1	13	P:cell growth; P:cellular protein modification process; F:kinase activity; P:transport; P:cellular process; P:anatomical structure morphogenesis; P:multicellular organismal development; P:response to endogenous stimulus; F:nucleotide binding; F:protein binding; P:signal transduction; C:plasma membrane;	EC:2.7.11.0; EC:2.7.10.0; EC:2.7.11.26
gmrcomp911_c0_seq4	shaggy-like protein kinase etha (ec -)	1	0	1	13	P:cell growth; P:cellular protein modification process; F:kinase activity; P:transport; P:cellular process; P:anatomical structure morphogenesis; P:multicellular organismal development; P:response to endogenous stimulus; F:nucleotide binding; F:protein binding; P:signal transduction; C:plasma membrane;	EC:2.7.11.0; EC:2.7.10.0; EC:2.7.11.26
gmrcomp766_c0_seq1	histone h2	1	0	1	10	C:cell wall; C:intracellular; C:nucleolus; P:biological_process; P:response to external stimulus; P:response to stress; P:response to biotic stimulus; F:DNA binding; P:cellular component organization; P:cellular process
gmrcomp196_c0_seq1	epsilon subunit of mitochondrial f1-atpase	1	0	1	8	F:transporter activity; P:transport; P:biosynthetic process; P:generation of precursor metabolites and energy; P:nucleobase-containing compound metabolic process; C:membrane; C:mitochondrion; F:hydrolase activity
gmrcomp196_c0_seq2	epsilon subunit of mitochondrial f1-atpase	1	0	1	8	F:transporter activity; P:transport; P:biosynthetic process; P:generation of precursor metabolites and energy; P:nucleobase-containing compound metabolic process; C:membrane; C:mitochondrion; F:hydrolase activity
gmrcomp1491_c0_seq1	ump6_arath ame: full=uncharacterized protein mitochondrial flags: precursor	1	0	1	3	C:membrane; C:mitochondrion; C:nucleus
gmrcomp1525_c0_seq1	high mobility group family	1	0	1	6	C:intracellular; ; F:DNA binding; P:cellular component organization; P:cellular process; C:nucleus
gmrcomp1525_c0_seq2	high mobility group family	1	0	1	6	C:intracellular; ; F:DNA binding; P:cellular component organization; P:cellular process; C:nucleus
gmrcomp1011_c0_seq1	PREDICTED: hypothetical protein isoform 2 [Vitis vinifera]	1	0	1	1	C:plasma membrane
gmrcomp1011_c0_seq2	PREDICTED: hypothetical protein isoform 2 [Vitis vinifera]	1	0	1	1	C:plasma membrane
gmrcomp1011_c0_seq3	PREDICTED: hypothetical protein isoform 2 [Vitis vinifera]	1	0	1	1	C:plasma membrane
gmrcomp1011_c0_seq4	PREDICTED: hypothetical protein isoform 2 [Vitis vinifera]	1	0	1	1	C:plasma membrane
gmrcomp1011_c0_seq5	PREDICTED: hypothetical protein isoform 2 [Vitis vinifera]	1	0	1	1	C:plasma membrane
gmrcomp1011_c0_seq6	PREDICTED: hypothetical protein isoform 2 [Vitis vinifera]	1	0	1	1	C:plasma membrane
gmrcomp305_c0_seq1	early light-induced	1	0	1	4	P:biosynthetic process; P:cellular process; P:response to stress; P:response to abiotic stimulus
gmrcomp779_c0_seq1	serine-threonine protein plant-	1	0	1	4	F:kinase activity; F:catalytic activity; P:metabolic process; P:cellular process	EC:1.3.1.74
gmrcomp779_c0_seq4	serine-threonine protein plant-	1	0	1	4	F:kinase activity; F:catalytic activity; P:metabolic process; P:cellular process	EC:1.3.1.74
gmrcomp779_c0_seq7	serine-threonine protein plant-	1	0	1	4	F:kinase activity; F:catalytic activity; P:metabolic process; P:cellular process	EC:1.3.1.74
gmrcomp779_c0_seq8	leucine-rich repeat protein	1	0	1	5	F:kinase activity; F:catalytic activity; P:signal transduction; P:metabolic process; P:cellular process	EC:1.3.1.74
gmrcomp607_c0_seq1	30s ribosomal protein	1	0	1	9	F:structural molecule activity; C:ribosome; C:plastid; C:thylakoid; C:membrane; P:translation; F:RNA binding; P:biological_process; P:cellular process
gmrcomp813_c0_seq1	2-cys peroxiredoxin	1	0	1	8	P:response to stress; P:response to biotic stimulus; C:plastid; P:response to abiotic stimulus; F:catalytic activity; C:thylakoid; C:extracellular region; P:metabolic process	EC:1.11.1.7; EC:1.11.1.15
gmrcomp606_c0_seq1	xyloglucan endotransglucosylase hydrolase protein 9	1	0	1	6	F:hydrolase activity; P:carbohydrate metabolic process; P:cellular process; C:extracellular region; C:cell wall; F:transferase activity	EC:3.2.1.0; EC:2.4.1.207
gmrcomp606_c0_seq2	xyloglucan endotransglucosylase hydrolase protein 9	1	0	1	6	F:hydrolase activity; P:carbohydrate metabolic process; P:cellular process; C:extracellular region; C:cell wall; F:transferase activity	EC:3.2.1.0; EC:2.4.1.207
gmrcomp303_c0_seq1	unknown [Glycine max]	1	0	1	6	F:binding; F:DNA binding; P:cellular component organization; P:cellular process; ; C:nucleus
gmrcomp747_c0_seq1	fkbp-type peptidyl-prolyl cis-trans	1	0	1	1	C:plastid
gmrcomp525_c0_seq1	rhamnose synthase	1	0	1	17	C:cytosol; F:catalytic activity; P:biosynthetic process; P:carbohydrate metabolic process; P:cellular process; C:cell; C:plasma membrane; P:nucleobase-containing compound metabolic process; P:reproduction; P:post-embryonic development; F:nucleotide binding; F:binding; ; P:secondary metabolic process; P:transport; P:signal transduction; P:response to endogenous stimulus	EC:1.1.1.133; EC:4.2.1.76; EC:4.2.1.46
gmrcomp525_c0_seq2	rhamnose synthase	1	0	1	17	C:cytosol; F:catalytic activity; P:biosynthetic process; P:carbohydrate metabolic process; P:cellular process; C:cell; C:plasma membrane; P:nucleobase-containing compound metabolic process; P:reproduction; P:post-embryonic development; F:nucleotide binding; F:binding; ; P:secondary metabolic process; P:transport; P:signal transduction; P:response to endogenous stimulus	EC:1.1.1.133; EC:4.2.1.76; EC:4.2.1.46
gmrcomp525_c0_seq3	rhamnose synthase	1	0	1	17	C:cytosol; F:catalytic activity; P:biosynthetic process; P:carbohydrate metabolic process; P:cellular process; C:cell; C:plasma membrane; P:nucleobase-containing compound metabolic process; P:reproduction; P:post-embryonic development; F:nucleotide binding; F:binding; ; P:secondary metabolic process; P:transport; P:signal transduction; P:response to endogenous stimulus	EC:1.1.1.133; EC:4.2.1.76; EC:4.2.1.46
gmrcomp525_c0_seq4	rhamnose synthase	1	0	1	17	C:cytosol; F:catalytic activity; P:biosynthetic process; P:carbohydrate metabolic process; P:cellular process; C:cell; C:plasma membrane; P:nucleobase-containing compound metabolic process; P:reproduction; P:post-embryonic development; F:nucleotide binding; F:binding; ; P:secondary metabolic process; P:transport; P:signal transduction; P:response to endogenous stimulus	EC:1.1.1.133; EC:4.2.1.76; EC:4.2.1.46
gmrcomp525_c0_seq5	rhamnose synthase	1	0	1	17	C:cytosol; F:catalytic activity; P:biosynthetic process; P:carbohydrate metabolic process; P:cellular process; C:cell; C:plasma membrane; P:nucleobase-containing compound metabolic process; P:reproduction; P:post-embryonic development; F:nucleotide binding; F:binding; ; P:secondary metabolic process; P:transport; P:signal transduction; P:response to endogenous stimulus	EC:1.1.1.133; EC:4.2.1.76; EC:4.2.1.46
gmrcomp525_c0_seq9	rhamnose synthase	1	0	1	17	C:cytosol; F:catalytic activity; P:biosynthetic process; P:carbohydrate metabolic process; P:cellular process; C:cell; C:plasma membrane; P:nucleobase-containing compound metabolic process; P:reproduction; P:post-embryonic development; F:nucleotide binding; F:binding; ; P:secondary metabolic process; P:transport; P:signal transduction; P:response to endogenous stimulus	EC:1.1.1.133; EC:4.2.1.76; EC:4.2.1.46
gmrcomp525_c0_seq10	rhamnose synthase	1	0	1	17	C:cytosol; F:catalytic activity; P:biosynthetic process; P:carbohydrate metabolic process; P:cellular process; C:cell; C:plasma membrane; P:nucleobase-containing compound metabolic process; P:reproduction; P:post-embryonic development; F:nucleotide binding; F:binding; ; P:secondary metabolic process; P:transport; P:signal transduction; P:response to endogenous stimulus	EC:1.1.1.133; EC:4.2.1.76; EC:4.2.1.46
gmrcomp525_c0_seq11	rhamnose synthase	1	0	1	17	C:cytosol; F:catalytic activity; P:biosynthetic process; P:carbohydrate metabolic process; P:cellular process; C:cell; C:plasma membrane; P:nucleobase-containing compound metabolic process; P:reproduction; P:post-embryonic development; F:nucleotide binding; F:binding; ; P:secondary metabolic process; P:transport; P:signal transduction; P:response to endogenous stimulus	EC:1.1.1.133; EC:4.2.1.76; EC:4.2.1.46
gmrcomp525_c0_seq12	rhamnose synthase	1	0	1	17	C:cytosol; F:catalytic activity; P:biosynthetic process; P:carbohydrate metabolic process; P:cellular process; C:cell; C:plasma membrane; P:nucleobase-containing compound metabolic process; P:reproduction; P:post-embryonic development; F:nucleotide binding; F:binding; ; P:secondary metabolic process; P:transport; P:signal transduction; P:response to endogenous stimulus	EC:1.1.1.133; EC:4.2.1.76; EC:4.2.1.46
gmrcomp525_c0_seq13	rhamnose synthase	1	0	1	17	C:cytosol; F:catalytic activity; P:biosynthetic process; P:carbohydrate metabolic process; P:cellular process; C:cell; C:plasma membrane; P:nucleobase-containing compound metabolic process; P:reproduction; P:post-embryonic development; F:nucleotide binding; F:binding; ; P:secondary metabolic process; P:transport; P:signal transduction; P:response to endogenous stimulus	EC:1.1.1.133; EC:4.2.1.76; EC:4.2.1.46
gmrcomp299_c0_seq1	zinc finger	1	0	1	1	F:hydrolase activity
gmrcomp299_c0_seq2	zinc finger	1	0	1	1	F:hydrolase activity
gmrcomp369_c0_seq1	chalcone synthase	1	0	1	13	P:response to stress; F:transferase activity; P:response to endogenous stimulus; P:response to abiotic stimulus; P:transport; P:response to external stimulus; C:membrane; C:vacuole; P:biosynthetic process; ; P:secondary metabolic process; C:endoplasmic reticulum; C:nucleus	EC:2.3.1.74
gmrcomp1119_c0_seq1	at4g15470 dl3775w	1	0	1	1	C:membrane
gmrcomp1973_c0_seq1	emb1467 (embryo defective 1467) nadh dehydrogenase nadh dehydrogenase electron carrier iron-sulfur cluster binding oxidoreductase acting on nadh or nadph	1	0	1	14	P:response to stress; F:binding; F:catalytic activity; C:membrane; C:mitochondrion; F:molecular_function; P:biosynthetic process; P:cellular process; C:plastid; P:reproduction; P:post-embryonic development; P:embryo development; P:generation of precursor metabolites and energy; P:transport	EC:1.6.5.3
gmrcomp1973_c0_seq2	emb1467 (embryo defective 1467) nadh dehydrogenase nadh dehydrogenase electron carrier iron-sulfur cluster binding oxidoreductase acting on nadh or nadph	1	0	1	14	P:response to stress; F:binding; F:catalytic activity; C:membrane; C:mitochondrion; F:molecular_function; P:biosynthetic process; P:cellular process; C:plastid; P:reproduction; P:post-embryonic development; P:embryo development; P:generation of precursor metabolites and energy; P:transport	EC:1.6.5.3
gmrcomp1973_c0_seq3	emb1467 (embryo defective 1467) nadh dehydrogenase nadh dehydrogenase electron carrier iron-sulfur cluster binding oxidoreductase acting on nadh or nadph	1	0	1	14	P:response to stress; F:binding; F:catalytic activity; C:membrane; C:mitochondrion; F:molecular_function; P:biosynthetic process; P:cellular process; C:plastid; P:reproduction; P:post-embryonic development; P:embryo development; P:generation of precursor metabolites and energy; P:transport	EC:1.6.5.3
gmrcomp1973_c0_seq4	emb1467 (embryo defective 1467) nadh dehydrogenase nadh dehydrogenase electron carrier iron-sulfur cluster binding oxidoreductase acting on nadh or nadph	1	0	1	14	P:response to stress; F:binding; F:catalytic activity; C:membrane; C:mitochondrion; F:molecular_function; P:biosynthetic process; P:cellular process; C:plastid; P:reproduction; P:post-embryonic development; P:embryo development; P:generation of precursor metabolites and energy; P:transport	EC:1.6.5.3
gmrcomp1973_c0_seq5	at4g37510 f6g17_160	1	0	1	14	P:response to stress; F:binding; F:catalytic activity; C:membrane; C:mitochondrion; F:molecular_function; P:biosynthetic process; P:cellular process; C:plastid; P:reproduction; P:post-embryonic development; P:embryo development; P:generation of precursor metabolites and energy; P:transport	EC:1.6.5.3
gmrcomp1973_c0_seq6	at4g37510 f6g17_160	1	0	1	14	P:response to stress; F:binding; F:catalytic activity; C:membrane; C:mitochondrion; F:molecular_function; P:biosynthetic process; P:cellular process; C:plastid; P:reproduction; P:post-embryonic development; P:embryo development; P:generation of precursor metabolites and energy; P:transport	EC:1.6.5.3
gmrcomp1262_c0_seq1	protein	1	0	1	1	C:Golgi apparatus
gmrcomp539_c0_seq1	cathepsin b-like cysteine proteinase	1	0	1	5	C:vacuole; P:protein metabolic process; P:catabolic process; P:biological_process; F:hydrolase activity	EC:3.4.22.0
gmrcomp425_c1_seq1	gdsl-motif lipase hydrolase family protein	1	0	1	2	P:lipid metabolic process; F:hydrolase activity	EC:3.1.1.1
gmrcomp135_c0_seq1	chloroplast ferredoxin-nadp+ oxidoreductase precursor	1	0	1	13	P:transport; P:generation of precursor metabolites and energy; F:RNA binding; F:catalytic activity; P:response to stress; P:response to biotic stimulus; F:protein binding; C:membrane; C:plastid; C:thylakoid; F:nucleotide binding; P:photosynthesis; C:extracellular region	EC:1.6.99.1; EC:1.18.1.2
gmrcomp46_c0_seq1	light-harvesting complex ii protein lhcb3	1	0	1	6	P:generation of precursor metabolites and energy; P:photosynthesis; C:membrane; C:plastid; C:thylakoid; F:structural molecule activity
gmrcomp46_c0_seq2	light-harvesting complex ii protein lhcb3	1	0	1	6	P:generation of precursor metabolites and energy; P:photosynthesis; C:membrane; C:plastid; C:thylakoid; F:structural molecule activity
gmrcomp1473_c1_seq1	transducin family protein	1	0	1	5	F:RNA binding; F:transferase activity; F:nucleotide binding; P:biosynthetic process; P:DNA metabolic process	EC:2.7.7.49
gmrcomp1473_c1_seq2	transducin family protein	1	0	1	5	F:RNA binding; F:transferase activity; F:nucleotide binding; P:biosynthetic process; P:DNA metabolic process	EC:2.7.7.49
gmrcomp1190_c0_seq1	nadh ubiquinone oxidoreductase b14 subunit	1	0	1	3	F:catalytic activity; C:membrane; C:mitochondrion
gmrcomp1661_c0_seq1	glyceraldehyde 3-phosphate	1	0	1	8	F:nucleotide binding; F:catalytic activity; P:metabolic process; P:biosynthetic process; P:carbohydrate metabolic process; P:cellular process; P:generation of precursor metabolites and energy; P:catabolic process	EC:1.2.1.12
gmrcomp1309_c0_seq1	protein	1	0	1	3	C:membrane; C:mitochondrion; F:transferase activity
gmrcomp1309_c0_seq2	protein	1	0	1	7	P:biosynthetic process; P:cellular process; C:membrane; C:mitochondrion; F:catalytic activity; F:transferase activity; P:metabolic process	EC:4.2.1.1
gmrcomp1280_c0_seq1	conserved hypothetical protein [Ricinus communis]	1	0	1	1	C:plastid
gmrcomp1280_c0_seq2	conserved hypothetical protein [Ricinus communis]	1	0	1	1	C:plastid
gmrcomp1105_c0_seq1	adp-ribosylation factor	1	0	1	7	P:cellular protein modification process; C:vacuole; F:nucleotide binding; F:binding; P:biological_process; C:plasma membrane; P:signal transduction
gmrcomp1105_c0_seq2	adp-ribosylation factor	1	0	1	7	P:cellular protein modification process; C:vacuole; F:nucleotide binding; F:binding; P:biological_process; C:plasma membrane; P:signal transduction
gmrcomp876_c0_seq1	glycerol-3-phosphate o-acyltransferase	1	0	1	5	F:transferase activity; P:biosynthetic process; P:cellular process; P:lipid metabolic process; C:endoplasmic reticulum	EC:2.3.1.15; EC:2.3.1.51
gmrcomp275_c0_seq1	adenosylhomocysteinase s-adenosyl-l-homocysteine hydrolase	1	0	1	17	C:cytosol; F:binding; C:plasma membrane; F:hydrolase activity; P:metabolic process; P:cellular process; C:membrane; C:vacuole; P:regulation of gene expression, epigenetic; F:nucleotide binding; P:cellular component organization; ; C:Golgi apparatus; P:reproduction; P:post-embryonic development; P:embryo development;	EC:3.3.1.1
gmrcomp275_c0_seq2	adenosylhomocysteinase s-adenosyl-l-homocysteine hydrolase	1	0	1	10	F:binding; F:hydrolase activity; P:metabolic process; P:cellular process; P:regulation of gene expression, epigenetic; P:cellular component organization; ; C:vacuole; C:plasma membrane;	EC:3.3.1.1
gmrcomp275_c0_seq3	s-adenosyl-l-homocysteine hydrolase	1	0	1	5	F:hydrolase activity; P:metabolic process; P:cellular process; P:response to stress;	EC:3.3.1.1
gmrcomp1452_c0_seq1	cryptochrome 1	1	0	1	10	P:metabolic process; P:cellular process; P:growth; P:multicellular organismal development; F:catalytic activity; C:intracellular; P:biological_process; P:response to abiotic stimulus; P:response to stress; F:binding
gmrcomp1821_c0_seq1	uncharacterized protein	1	0	1	3	C:membrane; C:nuclear envelope; P:transport
gmrcomp714_c0_seq1	at1g68530 t26j14_10	1	0	1	13	P:pollination; P:multicellular organismal development; P:biosynthetic process; P:cellular process; P:lipid metabolic process; P:response to abiotic stimulus; P:response to stress; F:transferase activity; P:anatomical structure morphogenesis; P:cellular component organization; P:cell growth; C:endoplasmic reticulum; C:cytosol
gmrcomp714_c0_seq2	at1g68530 t26j14_10	1	0	1	13	P:pollination; P:multicellular organismal development; P:biosynthetic process; P:cellular process; P:lipid metabolic process; P:response to abiotic stimulus; P:response to stress; F:transferase activity; P:anatomical structure morphogenesis; P:cellular component organization; P:cell growth; C:endoplasmic reticulum; C:cytosol
gmrcomp714_c0_seq3	at1g68530 t26j14_10	1	0	1	13	P:pollination; P:multicellular organismal development; P:biosynthetic process; P:cellular process; P:lipid metabolic process; P:response to abiotic stimulus; P:response to stress; F:transferase activity; P:anatomical structure morphogenesis; P:cellular component organization; P:cell growth; C:endoplasmic reticulum; C:cytosol
gmrcomp714_c0_seq4	at1g68530 t26j14_10	1	0	1	13	P:pollination; P:multicellular organismal development; P:biosynthetic process; P:cellular process; P:lipid metabolic process; P:response to abiotic stimulus; P:response to stress; F:transferase activity; P:anatomical structure morphogenesis; P:cellular component organization; P:cell growth; C:endoplasmic reticulum; C:cytosol
gmrcomp139_c1_seq1	glycolate oxidase	1	0	1	12	C:ribosome; C:vacuole; F:catalytic activity; C:peroxisome; C:plasma membrane; F:nucleotide binding; C:plastid; C:membrane; C:nucleus; C:extracellular region; P:metabolic process; C:cytoplasm
gmrcomp139_c1_seq2	glycolate oxidase	1	0	1	12	C:ribosome; C:vacuole; F:catalytic activity; C:peroxisome; C:plasma membrane; F:nucleotide binding; C:plastid; C:membrane; C:nucleus; C:extracellular region; P:metabolic process; C:cytoplasm
gmrcomp139_c1_seq3	peroxisomal glycolate oxidase	1	0	1	7	F:catalytic activity; C:peroxisome; P:biosynthetic process; P:cellular process; F:nucleotide binding; P:metabolic process; C:cytoplasm
gmrcomp139_c1_seq4	glycolate oxidase	1	0	1	11	C:ribosome; F:catalytic activity; C:peroxisome; C:plasma membrane; F:nucleotide binding; C:plastid; C:membrane; C:nucleus; C:extracellular region; P:metabolic process; C:cytoplasm
gmrcomp544_c0_seq1	60s ribosomal protein l44	1	0	1	5	F:structural molecule activity; C:ribosome; C:cytosol; P:translation; P:cellular process
gmrcomp544_c0_seq2	60s ribosomal protein l44	1	0	1	5	F:structural molecule activity; C:ribosome; C:cytosol; P:translation; P:cellular process
gmrcomp92_c0_seq1	ribulose bisphosphate carboxylase oxygenase activase chloroplast	1	0	1	3	P:biological_process; F:nucleotide binding; P:response to endogenous stimulus
gmrcomp1790_c0_seq1	protein	1	0	1	8	C:membrane; F:hydrolase activity; F:transporter activity; C:vacuole; P:transport; P:cellular process; C:plasma membrane; P:generation of precursor metabolites and energy
gmrcomp1790_c0_seq2	protein	1	0	1	8	C:membrane; F:hydrolase activity; F:transporter activity; C:vacuole; P:transport; P:cellular process; C:plasma membrane; P:generation of precursor metabolites and energy
gmrcomp5_c0_seq1	chlorophyll a b binding protein	1	0	1	4	C:membrane; P:generation of precursor metabolites and energy; P:photosynthesis; C:plastid
gmrcomp1624_c0_seq1	qcr9_soltu ame: full=cytochrome b-c1 complex subunit 9 ame: full=complex iii subunit 9 ame: full=complex iii subunit x ame: full=ubiquinol-cytochrome c reductase complex kda protein	1	0	1	6	C:membrane; C:mitochondrion; F:catalytic activity; F:transporter activity; P:generation of precursor metabolites and energy; P:transport	EC:1.10.2.2
gmrcomp690_c0_seq1	photolyase blue-light receptor expressed	1	0	1	3	P:response to stress; P:DNA metabolic process; F:catalytic activity	EC:4.1.99.3
gmrcomp676_c0_seq1	adp-ribosylation factor	1	0	1	10	F:binding; P:signal transduction; C:membrane; C:vacuole; P:cellular protein modification process; P:transport; P:cellular process; P:biological_process; F:nucleotide binding; C:plasma membrane
gmrcomp676_c0_seq2	adp-ribosylation factor	1	0	1	6	P:cellular protein modification process; F:nucleotide binding; C:intracellular; P:transport; P:cellular process; P:signal transduction
gmrcomp676_c0_seq3	adp-ribosylation factor	1	0	1	6	C:vacuole; F:nucleotide binding; F:binding; P:biological_process; C:plasma membrane; P:signal transduction
gmrcomp199_c0_seq1	cytosolic ascorbate peroxidase	1	0	1	5	F:binding; P:metabolic process; F:catalytic activity; P:response to stress; P:cellular process	EC:1.11.1.11
gmrcomp199_c0_seq2	cytosolic ascorbate peroxidase	1	0	1	5	F:binding; P:metabolic process; F:catalytic activity; P:response to stress; P:cellular process	EC:1.11.1.11
gmrcomp199_c0_seq3	cytosolic ascorbate peroxidase	1	0	1	5	F:binding; P:metabolic process; F:catalytic activity; P:response to stress; P:cellular process	EC:1.11.1.11
gmrcomp199_c0_seq4	cytosolic ascorbate peroxidase	1	0	1	5	F:binding; P:metabolic process; F:catalytic activity; P:response to stress; P:cellular process	EC:1.11.1.11
gmrcomp199_c0_seq5	cytosolic ascorbate peroxidase	1	0	1	7	C:cytoplasm; P:response to stress; P:catabolic process; P:cellular process; F:binding; F:catalytic activity; P:metabolic process	EC:1.11.1.11
gmrcomp199_c0_seq6	cytosolic ascorbate peroxidase	1	0	1	7	C:cytoplasm; P:response to stress; P:catabolic process; P:cellular process; F:binding; F:catalytic activity; P:metabolic process	EC:1.11.1.11
gmrcomp199_c0_seq7	cytosolic ascorbate peroxidase	1	0	1	7	C:cytoplasm; P:response to stress; P:catabolic process; P:cellular process; F:binding; F:catalytic activity; P:metabolic process	EC:1.11.1.11
gmrcomp1340_c0_seq1	tubulin beta-2 chain-like	1	0	1	11	P:cell differentiation; P:multicellular organismal development; C:cytoskeleton; P:cellular component organization; P:cellular process; P:nucleobase-containing compound metabolic process; P:catabolic process; F:hydrolase activity; F:structural molecule activity; C:cytoplasm; F:nucleotide binding
gmrcomp791_c0_seq1	predicted protein [Populus trichocarpa]	1	0	1	5	P:anatomical structure morphogenesis; P:cellular component organization; P:cell differentiation; P:multicellular organismal development; C:extracellular region
gmrcomp16_c0_seq1	photosystem i reaction center subunit chloroplast	1	0	1	4	C:plastid; C:membrane; C:thylakoid; P:photosynthesis
gmrcomp16_c0_seq2	photosystem i reaction center subunit chloroplast	1	0	1	4	C:plastid; C:membrane; C:thylakoid; P:photosynthesis
gmrcomp618_c0_seq1	glutamate-1-semialdehyde -	1	0	1	8	C:plastid; F:binding; F:catalytic activity; P:biosynthetic process; P:cellular process; F:transferase activity; C:extracellular region; P:response to abiotic stimulus	EC:5.4.3.8; EC:2.6.1.0
gmrcomp618_c0_seq2	glutamate-1-semialdehyde -	1	0	1	8	C:plastid; F:binding; F:catalytic activity; P:biosynthetic process; P:cellular process; F:transferase activity; C:extracellular region; P:response to abiotic stimulus	EC:5.4.3.8; EC:2.6.1.0
gmrcomp618_c0_seq3	glutamate-1-semialdehyde aminotransferase	1	0	1	8	C:plastid; F:binding; F:catalytic activity; P:biosynthetic process; P:cellular process; F:transferase activity; C:extracellular region; P:response to abiotic stimulus	EC:5.4.3.8; EC:2.6.1.0
gmrcomp618_c0_seq4	glutamate-1-semialdehyde aminotransferase	1	0	1	8	C:plastid; F:binding; F:catalytic activity; P:biosynthetic process; P:cellular process; F:transferase activity; C:extracellular region; P:response to abiotic stimulus	EC:5.4.3.8; EC:2.6.1.0
gmrcomp618_c0_seq5	glutamate-1-semialdehyde -	1	0	1	8	C:plastid; F:binding; F:catalytic activity; P:biosynthetic process; P:cellular process; F:transferase activity; C:extracellular region; P:response to abiotic stimulus	EC:5.4.3.8; EC:2.6.1.0
gmrcomp85_c0_seq1	stem 28 kda glycoprotein	1	0	1	1	F:hydrolase activity
gmrcomp1402_c0_seq1	cell elongation protein	1	0	1	15	P:biosynthetic process; P:cellular process; P:lipid metabolic process; F:nucleotide binding; C:vacuole; F:catalytic activity; C:plasma membrane; P:anatomical structure morphogenesis; P:cellular component organization; P:cell growth; C:membrane; P:response to abiotic stimulus; F:protein binding; P:metabolic process; P:carbohydrate metabolic process	EC:1.3.1.72; EC:1.1.1.158
gmrcomp1402_c0_seq2	cell elongation protein	1	0	1	15	P:biosynthetic process; P:cellular process; P:lipid metabolic process; F:nucleotide binding; C:vacuole; F:catalytic activity; C:plasma membrane; P:anatomical structure morphogenesis; P:cellular component organization; P:cell growth; C:membrane; P:response to abiotic stimulus; F:protein binding; P:metabolic process; P:carbohydrate metabolic process	EC:1.3.1.72; EC:1.1.1.158
gmrcomp1402_c0_seq3	cell elongation protein	1	0	1	15	P:biosynthetic process; P:cellular process; P:lipid metabolic process; F:nucleotide binding; C:vacuole; F:catalytic activity; C:plasma membrane; P:anatomical structure morphogenesis; P:cellular component organization; P:cell growth; C:membrane; P:response to abiotic stimulus; F:protein binding; P:metabolic process; P:carbohydrate metabolic process	EC:1.1.1.158
gmrcomp584_c0_seq1	protein	1	0	1	2	F:nucleic acid binding; C:plastid
gmrcomp1132_c0_seq1	rieske domain containing expressed	1	0	1	6	C:plastid; F:catalytic activity; F:binding; C:membrane; C:thylakoid; P:metabolic process
gmrcomp1132_c0_seq2	rieske domain containing expressed	1	0	1	6	C:plastid; F:catalytic activity; F:binding; C:membrane; C:thylakoid; P:metabolic process
gmrcomp1115_c0_seq1	laccase, putative [Ricinus communis]	1	0	1	8	F:binding; F:catalytic activity; C:extracellular region; P:catabolic process; ; P:secondary metabolic process; P:metabolic process; P:cellular process	EC:1.10.3.3
gmrcomp840_c0_seq1	cytochrome b5	1	0	1	3	F:binding; C:cell; C:membrane
gmrcomp1797_c0_seq1	bps1 (bypass 1)	1	0	1	3	P:multicellular organismal development; C:plasma membrane; P:embryo development
gmrcomp966_c0_seq2	21 kda protein	1	0	1	5	F:hydrolase activity; P:biological_process; F:enzyme regulator activity; P:carbohydrate metabolic process; P:cellular process	EC:3.1.1.11
gmrcomp178_c0_seq1	fasciclin-like arabinogalactan protein	1	0	1	3	C:plasma membrane; C:cell wall; C:extracellular region
gmrcomp178_c0_seq2	fasciclin-like arabinogalactan protein 13	1	0	1	3	C:plasma membrane; C:cell wall; C:extracellular region
gmrcomp1770_c0_seq1	heat shock protein 70	1	0	1	14	P:response to biotic stimulus; C:cell wall; P:metabolic process; C:nucleolus; P:response to stress; P:response to abiotic stimulus; C:plastid; F:nucleotide binding; F:catalytic activity; C:vacuole; P:biological_process; C:ribosome; C:plasma membrane; C:extracellular region	EC:1.3.1.74
gmrcomp1770_c0_seq2	heat shock protein 70	1	0	1	2	F:nucleotide binding; P:response to stress
gmrcomp1770_c0_seq3	heat shock protein 70	1	0	1	14	P:response to biotic stimulus; C:cell wall; P:metabolic process; C:nucleolus; P:response to stress; P:response to abiotic stimulus; C:plastid; F:nucleotide binding; F:catalytic activity; C:vacuole; P:biological_process; C:ribosome; C:plasma membrane; C:extracellular region	EC:1.3.1.74
gmrcomp1770_c0_seq4	heat shock cognate 70 kda protein 2	1	0	1	2	F:nucleotide binding; P:response to stress
gmrcomp1770_c1_seq1	heat shock protein 70	1	0	1	7	F:protein binding; P:response to stress; P:response to biotic stimulus; C:membrane; C:vacuole; F:nucleotide binding; C:cytosol
gmrcomp1753_c0_seq1	histone h3	1	0	1	5	C:intracellular; F:DNA binding; P:cellular component organization; P:cellular process; C:nucleus
gmrcomp1753_c0_seq2	histone h3	1	0	1	5	C:intracellular; F:DNA binding; P:cellular component organization; P:cellular process; C:nucleus
gmrcomp287_c0_seq1	rieske fes protein	1	0	1	15	F:molecular_function; P:generation of precursor metabolites and energy; P:photosynthesis; F:catalytic activity; F:transporter activity; F:binding; C:membrane; P:response to stress; P:response to biotic stimulus; P:response to abiotic stimulus; C:plastid; C:thylakoid; F:protein binding; C:plasma membrane; P:transport	EC:1.10.2.2; EC:1.10.99.1
gmrcomp287_c0_seq2	petc (photosynthetic electron transfer c) electron transferring electrons from cytochrome b6 f complex of photosystem ii	1	0	1	15	F:molecular_function; P:generation of precursor metabolites and energy; P:photosynthesis; F:catalytic activity; F:transporter activity; F:binding; C:membrane; P:response to stress; P:response to biotic stimulus; P:response to abiotic stimulus; C:plastid; C:thylakoid; F:protein binding; C:plasma membrane; P:transport	EC:1.10.2.2; EC:1.10.99.1
gmrcomp287_c0_seq3	petc (photosynthetic electron transfer c) electron transferring electrons from cytochrome b6 f complex of photosystem ii	1	0	1	15	F:molecular_function; P:generation of precursor metabolites and energy; P:photosynthesis; F:catalytic activity; F:transporter activity; F:binding; C:membrane; P:response to stress; P:response to biotic stimulus; P:response to abiotic stimulus; C:plastid; C:thylakoid; F:protein binding; C:plasma membrane; P:transport	EC:1.10.2.2; EC:1.10.99.1
gmrcomp1886_c0_seq1	gibberellin receptor	1	0	1	1	F:hydrolase activity
gmrcomp1886_c0_seq2	cxe carboxylesterase	1	0	1	1	F:carboxylic ester hydrolase activity	EC:3.1.1.0
gmrcomp1986_c0_seq1	glutathione s-transferase	1	0	1	9	P:response to stress; P:response to biotic stimulus; C:plastid; P:response to abiotic stimulus; C:plasma membrane; F:transferase activity; C:thylakoid; C:nucleus; F:binding
gmrcomp1149_c0_seq1	at3g12630-like protein	1	0	1	6	P:response to stress; P:response to abiotic stimulus; F:binding; P:cellular protein modification process; F:catalytic activity; C:nucleus	EC:6.3.2.19
gmrcomp1149_c0_seq2	an1-like transcription factor	1	0	1	6	P:response to stress; P:response to abiotic stimulus; F:binding; P:cellular protein modification process; F:catalytic activity; C:nucleus	EC:6.3.2.19
gmrcomp49_c0_seq1	photosystem ii 10 kda chloroplast	1	0	1	6	P:cellular component organization; P:generation of precursor metabolites and energy; P:photosynthesis; C:membrane; C:plastid; C:thylakoid
gmrcomp495_c0_seq1	af222805_114-3-3-like protein	1	0	1	1	F:protein binding
gmrcomp495_c0_seq2	af222805_114-3-3-like protein	1	0	1	1	F:protein binding
gmrcomp495_c0_seq3	af272573_1 14-3-3 protein	1	0	1	1	F:protein binding
gmrcomp495_c0_seq4	af272573_1 14-3-3 protein	1	0	1	1	F:protein binding
gmrcomp495_c0_seq5	af272573_1 14-3-3 protein	1	0	1	1	F:protein binding
gmrcomp495_c0_seq6	af222805_114-3-3-like protein	1	0	1	1	F:protein binding
gmrcomp495_c0_seq7	af222805_114-3-3-like protein	1	0	1	1	F:protein binding
gmrcomp495_c0_seq8	af222805_114-3-3-like protein	1	0	1	1	F:protein binding
gmrcomp495_c0_seq9	14-3-3-like protein gf14 lambda	1	0	1	15	C:cytosol; C:cell wall; F:protein binding; P:response to stress; P:response to biotic stimulus; ; F:nucleotide binding; F:hydrolase activity; P:multicellular organismal development; P:signal transduction; P:response to endogenous stimulus; C:plastid; P:biological_process; C:nucleus; C:plasma membrane	EC:3.6.1.0
gmrcomp495_c0_seq10	af222805_114-3-3-like protein	1	0	1	1	F:protein binding
gmrcomp941_c0_seq1	porin voltage-dependent anion-selective channel protein	1	0	1	12	P:transport; P:cellular process; C:cell wall; F:transporter activity; C:nucleolus; P:response to stress; P:response to biotic stimulus; C:plastid; C:membrane; C:mitochondrion; C:vacuole; C:plasma membrane
gmrcomp941_c0_seq2	porin voltage-dependent anion-selective channel protein	1	0	1	12	P:transport; P:cellular process; C:cell wall; F:transporter activity; C:nucleolus; P:response to stress; P:response to biotic stimulus; C:plastid; C:membrane; C:mitochondrion; C:vacuole; C:plasma membrane
gmrcomp941_c0_seq3	porin voltage-dependent anion-selective channel protein	1	0	1	12	P:transport; P:cellular process; C:cell wall; F:transporter activity; C:nucleolus; P:response to stress; P:response to biotic stimulus; C:plastid; C:membrane; C:mitochondrion; C:vacuole; C:plasma membrane
gmrcomp672_c0_seq1	malate dehydrogenase (nadp+)	1	0	1	11	C:plastid; P:carbohydrate metabolic process; P:metabolic process; P:cellular process; C:thylakoid; C:extracellular region; C:mitochondrion; F:catalytic activity; F:nucleotide binding; P:generation of precursor metabolites and energy; P:catabolic process	EC:1.1.1.82
gmrcomp672_c0_seq2	malate dehydrogenase (nadp+)	1	0	1	11	C:plastid; P:carbohydrate metabolic process; P:metabolic process; P:cellular process; C:thylakoid; C:extracellular region; C:mitochondrion; F:catalytic activity; F:nucleotide binding; P:generation of precursor metabolites and energy; P:catabolic process	EC:1.1.1.82
gmrcomp1806_c0_seq1	dcl chloroplast	1	0	1	3	F:binding; C:plastid; P:metabolic process
gmrcomp1806_c0_seq2	dcl chloroplast	1	0	1	3	F:binding; C:plastid; P:metabolic process
gmrcomp847_c0_seq1	pyridoxine biosynthesis protein	1	0	1	15	C:cytosol; P:biosynthetic process; P:cellular process; P:response to abiotic stimulus; P:metabolic process; P:response to stress; ; F:catalytic activity; C:cell; F:protein binding; C:plasma membrane; P:carbohydrate metabolic process; P:generation of precursor metabolites and energy; P:catabolic process; P:lipid metabolic process	EC:5.3.1.1
gmrcomp958_c0_seq1	f1f0-atpase inhibitor protein	1	0	1	3	C:membrane; C:mitochondrion; C:intracellular
gmrcomp688_c0_seq1	myo-inositol 1-phosphate synthase	1	0	1	7	C:cytoplasm; P:biosynthetic process; P:cellular process; P:lipid metabolic process; F:catalytic activity; P:carbohydrate metabolic process; F:nucleotide binding	EC:5.5.1.4
gmrcomp688_c0_seq2	myo-inositol-1-phosphate synthase	1	0	1	7	C:cytoplasm; P:biosynthetic process; P:cellular process; P:lipid metabolic process; F:catalytic activity; P:carbohydrate metabolic process; F:nucleotide binding	EC:5.5.1.4
gmrcomp688_c0_seq3	myo-inositol-1-phosphate synthase	1	0	1	17	P:transport; P:cellular process; P:biosynthetic process; P:carbohydrate metabolic process; C:membrane; F:hydrolase activity; F:transporter activity; P:response to stress; P:response to biotic stimulus; P:nucleobase-containing compound metabolic process; P:catabolic process; F:catalytic activity; P:response to abiotic stimulus; F:nucleotide binding; P:post-embryonic development; C:cytoplasm; P:lip…	EC:5.5.1.4
gmrcomp1240_c0_seq1	photolyase blue-light receptor 2	1	0	1	5	P:response to stress; P:DNA metabolic process; F:receptor activity; F:catalytic activity; P:signal transduction	EC:4.1.99.3
gmrcomp1430_c0_seq1	short chain alcohol dehydrogenase	1	0	1	4	C:cytosol; F:catalytic activity; F:nucleotide binding; P:metabolic process
gmrcomp1430_c0_seq2	short chain alcohol dehydrogenase	1	0	1	7	C:cytosol; F:nucleotide binding; P:metabolic process; F:catalytic activity; P:biosynthetic process; P:cellular process; P:secondary metabolic process	EC:1.1.1.206
gmrcomp1502_c0_seq1	protein	1	0	1	6	F:catalytic activity; C:plastid; C:membrane; P:biosynthetic process; P:cellular process; P:lipid metabolic process	EC:1.3.99.5
gmrcomp1673_c0_seq1	serine carboxypeptidase, putative [Ricinus communis]	1	0	1	3	F:hydrolase activity; P:protein metabolic process; P:catabolic process	EC:3.4.16.0
gmrcomp1375_c0_seq1	silencing group b protein	1	0	1	2	F:transferase activity; P:biosynthetic process	EC:2.3.1.88
gmrcomp1375_c0_seq2	silencing group b protein	1	0	1	2	F:transferase activity; P:biosynthetic process	EC:2.3.1.88
gmrcomp1375_c0_seq3	silencing group b protein	1	0	1	2	F:transferase activity; P:biosynthetic process	EC:2.3.1.88
gmrcomp820_c0_seq2	zinc finger	1	0	1	4	P:response to endogenous stimulus; P:response to stress; F:hydrolase activity; P:response to biotic stimulus
gmrcomp1587_c0_seq1	protein	1	0	1	1	F:transferase activity	EC:2.4.1.0
gmrcomp1587_c0_seq2	protein	1	0	1	2	F:transferase activity; P:metabolic process	EC:2.4.1.0
gmrcomp720_c0_seq1	60s ribosomal protein	1	0	1	7	C:nucleolus; F:structural molecule activity; C:plasma membrane; C:ribosome; C:cytosol; P:translation; P:cellular process
gmrcomp720_c0_seq2	60s ribosomal protein	1	0	1	7	C:nucleolus; F:structural molecule activity; C:plasma membrane; C:ribosome; C:cytosol; P:translation; P:cellular process
gmrcomp720_c0_seq3	60s ribosomal protein	1	0	1	7	C:nucleolus; F:structural molecule activity; C:plasma membrane; C:ribosome; C:cytosol; P:translation; P:cellular process
gmrcomp720_c0_seq4	60s ribosomal protein	1	0	1	7	C:nucleolus; F:structural molecule activity; C:plasma membrane; C:ribosome; C:cytosol; P:translation; P:cellular process
gmrcomp720_c0_seq5	protein	1	0	1	7	C:nucleolus; F:structural molecule activity; C:plasma membrane; C:ribosome; C:cytosol; P:translation; P:cellular process
gmrcomp720_c0_seq7	60s ribosomal protein	1	0	1	5	F:structural molecule activity; C:ribosome; C:cytosol; P:translation; P:cellular process
gmrcomp212_c0_seq1	major latex	1	0	1	2	P:response to biotic stimulus; P:response to stress
gmrcomp1894_c0_seq1	transcription factor lim1	1	0	1	5	F:protein binding; P:cellular component organization; P:cellular process; F:binding; C:plasma membrane
gmrcomp1873_c0_seq1	iron-inhibited abc transporter	1	0	1	7	F:hydrolase activity; F:transporter activity; P:nucleobase-containing compound metabolic process; P:catabolic process; F:nucleotide binding; C:plasma membrane; P:transport	EC:3.6.3.41
gmrcomp1873_c1_seq1	iron inhibited abc transporter 2	1	0	1	7	C:mitochondrion; C:plastid; P:nucleobase-containing compound metabolic process; P:catabolic process; F:nucleotide binding; F:hydrolase activity; C:plasma membrane	EC:3.6.1.3
gmrcomp1732_c0_seq1	uncharacterized protein	1	0	1	9	P:response to stress; P:response to abiotic stimulus; P:cellular component organization; P:generation of precursor metabolites and energy; P:photosynthesis; P:cellular process; C:membrane; C:plastid; C:thylakoid
gmrcomp1548_c0_seq1	amino acid binding	1	0	1	5	C:plastid; P:response to stress; P:response to abiotic stimulus; C:membrane; C:thylakoid
gmrcomp896_c0_seq1	ect2 protein binding	1	0	1	3	C:nucleus; F:protein binding; C:cytosol
gmrcomp896_c0_seq2	ect2 protein binding	1	0	1	3	C:nucleus; F:protein binding; C:cytosol
gmrcomp896_c0_seq3	ect2 protein binding	1	0	1	3	C:nucleus; F:protein binding; C:cytosol
gmrcomp896_c0_seq4	ect2 protein binding	1	0	1	3	C:nucleus; F:protein binding; C:cytosol
gmrcomp896_c0_seq5	ect2 protein binding	1	0	1	3	C:nucleus; F:protein binding; C:cytosol
gmrcomp896_c0_seq6	yth domain-containing	1	0	1	2	C:nucleus; C:cytoplasm
gmrcomp896_c0_seq7	yth domain-containing	1	0	1	2	C:nucleus; C:cytoplasm
gmrcomp896_c0_seq8	yth domain-containing	1	0	1	2	C:nucleus; C:cytoplasm
gmrcomp896_c0_seq9	yth domain-containing	1	0	1	2	C:nucleus; C:cytoplasm
gmrcomp1867_c0_seq1	small nuclear ribonucleoprotein homolog	1	0	1	4	C:cytosol; F:nucleic acid binding; C:intracellular; C:nucleus
gmrcomp1867_c0_seq2	small nuclear ribonucleoprotein e	1	0	1	2	F:nucleic acid binding; C:intracellular
gmrcomp1867_c0_seq3	small nuclear ribonucleoprotein e	1	0	1	2	F:nucleic acid binding; C:intracellular
gmrcomp972_c0_seq1	chitinase	1	0	1	7	F:hydrolase activity; P:carbohydrate metabolic process; P:catabolic process; C:cytoplasm; P:response to biotic stimulus; F:carbohydrate binding; P:cellular process	EC:3.2.1.14
gmrcomp1174_c0_seq1	antr2 inorganic phosphate transmembrane transporter organic anion transmembrane transporter	1	0	1	8	P:response to biotic stimulus; P:transport; F:transporter activity; P:cellular process; C:membrane; C:thylakoid; C:plastid; P:response to abiotic stimulus
gmrcomp1459_c0_seq1	alpha-soluble nsf attachment protein	1	0	1	6	C:plasma membrane; C:membrane; C:vacuole; P:transport; P:cellular process; F:protein binding
gmrcomp414_c0_seq1	ribosomal protein l1 family protein	1	0	1	9	C:plastid; F:structural molecule activity; F:RNA binding; C:ribosome; C:nucleus; P:translation; C:membrane; C:thylakoid; P:cellular process
gmrcomp414_c0_seq2	ribosomal protein l1 family protein	1	0	1	9	C:plastid; F:structural molecule activity; F:RNA binding; C:ribosome; C:nucleus; P:translation; C:membrane; C:thylakoid; P:cellular process
gmrcomp1298_c0_seq1	forkhead-associated domain-containing protein	1	0	1	3	C:membrane; C:plastid; C:thylakoid
gmrcomp1298_c0_seq2	forkhead-associated domain-containing protein	1	0	1	3	C:membrane; C:plastid; C:thylakoid
gmrcomp625_c0_seq1	nucleic acid-binding protein	1	0	1	8	C:plastid; P:response to stress; F:RNA binding; F:catalytic activity; P:nucleobase-containing compound metabolic process; C:membrane; C:thylakoid; F:nucleotide binding
gmrcomp625_c0_seq2	roc3_nicsy ame: full=28 kda chloroplastic short=28rnp flags: precursor	1	0	1	2	F:nucleic acid binding; C:plastid
gmrcomp625_c0_seq3	rna-binding protein	1	0	1	2	F:nucleic acid binding; C:plastid
gmrcomp625_c0_seq4	33 kda ribonucleoprotein	1	0	1	8	C:plastid; P:response to stress; F:RNA binding; F:catalytic activity; P:nucleobase-containing compound metabolic process; C:membrane; C:thylakoid; F:nucleotide binding
gmrcomp625_c0_seq5	nucleic acid-binding protein	1	0	1	8	C:plastid; P:response to stress; F:RNA binding; F:catalytic activity; P:nucleobase-containing compound metabolic process; C:membrane; C:thylakoid; F:nucleotide binding
gmrcomp1417_c0_seq1	protein	1	0	1	7	P:response to stress; P:response to biotic stimulus; C:cell wall; F:catalytic activity; C:plastid; C:thylakoid; P:metabolic process
gmrcomp628_c0_seq1	chlorophyll a-b binding protein 4 precursor homolog	1	0	1	7	C:plastid; P:generation of precursor metabolites and energy; P:photosynthesis; C:intracellular; F:binding; C:membrane; C:thylakoid
gmrcomp834_c0_seq1	proton gradient regulation 5	1	0	1	8	P:response to stress; P:response to abiotic stimulus; F:molecular_function; P:generation of precursor metabolites and energy; P:photosynthesis; C:membrane; C:plastid; C:thylakoid
gmrcomp834_c0_seq2	proton gradient regulation 5	1	0	1	8	P:response to stress; P:response to abiotic stimulus; F:molecular_function; P:generation of precursor metabolites and energy; P:photosynthesis; C:membrane; C:plastid; C:thylakoid
gmrcomp834_c0_seq3	proton gradient regulation 5	1	0	1	8	P:response to stress; P:response to abiotic stimulus; F:molecular_function; P:generation of precursor metabolites and energy; P:photosynthesis; C:membrane; C:plastid; C:thylakoid
gmrcomp905_c0_seq1	bundle-sheath defective protein 2 family	1	0	1	2	F:protein binding; C:plastid
gmrcomp905_c0_seq2	bundle-sheath defective protein 2 family	1	0	1	2	F:protein binding; C:plastid
gmrcomp1155_c0_seq1	Os11g0151100 [Oryza sativa Japonica Group]	1	0	1	10	C:nucleolus; P:response to stress; P:response to abiotic stimulus; F:structural molecule activity; C:plasma membrane; C:ribosome; C:cytosol; C:plastid; P:translation; P:cellular process
gmrcomp1710_c0_seq1	glucose-6-phosphate phosphate translocator chloroplast	1	0	1	4	F:transporter activity; P:transport; C:plastid; C:membrane
gmrcomp1710_c0_seq2	glucose-6-phosphate phosphate translocator chloroplast	1	0	1	4	F:transporter activity; P:transport; C:plastid; C:membrane
gmrcomp1734_c0_seq1	bel1 homeotic	1	0	1	1	F:DNA binding
gmrcomp1734_c0_seq2	bel1 homeotic	1	0	1	1	F:DNA binding
gmrcomp1734_c0_seq3	bel1 homeotic	1	0	1	1	F:DNA binding
gmrcomp1734_c0_seq4	bel1 homeotic	1	0	1	1	F:DNA binding
gmrcomp1734_c0_seq5	bel1 homeotic	1	0	1	1	F:DNA binding
gmrcomp1734_c0_seq6	bel1 homeotic	1	0	1	1	F:DNA binding
gmrcomp1734_c0_seq7	bel1 homeotic	1	0	1	1	F:DNA binding
gmrcomp1734_c0_seq8	bel1 homeotic	1	0	1	1	F:DNA binding
gmrcomp1734_c0_seq9	bel1 homeotic	1	0	1	1	F:DNA binding
gmrcomp1734_c0_seq10	protein	1	0	1	5	F:receptor activity; C:membrane; P:biological_process; P:response to endogenous stimulus; P:signal transduction
gmrcomp1734_c0_seq11	protein	1	0	1	5	F:receptor activity; C:membrane; P:biological_process; P:response to endogenous stimulus; P:signal transduction
gmrcomp536_c0_seq1	translation elongation factor	1	0	1	13	F:translation factor activity, nucleic acid binding; P:post-embryonic development; C:mitochondrion; C:plastid; P:cellular component organization; P:cellular process; F:nucleotide binding; P:nucleobase-containing compound metabolic process; P:catabolic process; F:hydrolase activity; C:extracellular region; C:ribosome; P:translation
gmrcomp816_c0_seq1	anthocyanidin synthase	1	0	1	10	P:response to endogenous stimulus; P:response to external stimulus; P:response to stress; P:biosynthetic process; ; P:secondary metabolic process; F:catalytic activity; P:cellular component organization; P:cellular process; P:metabolic process	EC:1.13.11.0; EC:1.14.11.19
gmrcomp927_c1_seq1	fasciclin-like arabinogalactan protein	1	0	1	3	P:multicellular organismal development; C:plasma membrane; C:cell wall
gmrcomp200_c0_seq1	pollen-specific protein c13	1	0	1	1	C:extracellular space
gmrcomp1666_c0_seq1	sumo e2 conjugating enzyme sce1	1	0	1	8	P:reproduction; P:post-embryonic development; P:embryo development; P:cellular protein modification process; F:catalytic activity; F:nucleotide binding; P:response to endogenous stimulus; C:nucleus
gmrcomp1666_c0_seq2	sumo e2 conjugating enzyme sce1	1	0	1	8	P:reproduction; P:post-embryonic development; P:embryo development; P:cellular protein modification process; F:catalytic activity; F:nucleotide binding; P:response to endogenous stimulus; C:nucleus
gmrcomp1666_c0_seq3	sumo e2 conjugating enzyme sce1	1	0	1	8	P:reproduction; P:post-embryonic development; P:embryo development; P:cellular protein modification process; F:catalytic activity; F:nucleotide binding; P:response to endogenous stimulus; C:nucleus
gmrcomp1666_c0_seq4	sumo e2 conjugating enzyme sce1	1	0	1	8	P:reproduction; P:post-embryonic development; P:embryo development; P:cellular protein modification process; F:catalytic activity; F:nucleotide binding; P:response to endogenous stimulus; C:nucleus
gmrcomp1666_c0_seq5	sumo e2 conjugating enzyme sce1	1	0	1	8	P:reproduction; P:post-embryonic development; P:embryo development; P:cellular protein modification process; F:catalytic activity; F:nucleotide binding; P:response to endogenous stimulus; C:nucleus
gmrcomp1666_c0_seq6	sumo e2 conjugating enzyme sce1	1	0	1	8	P:reproduction; P:post-embryonic development; P:embryo development; P:cellular protein modification process; F:catalytic activity; F:nucleotide binding; P:response to endogenous stimulus; C:nucleus
gmrcomp1666_c0_seq7	sumo e2 conjugating enzyme sce1	1	0	1	8	P:reproduction; P:post-embryonic development; P:embryo development; P:cellular protein modification process; F:catalytic activity; F:nucleotide binding; P:response to endogenous stimulus; C:nucleus
gmrcomp1666_c0_seq8	sumo e2 conjugating enzyme sce1	1	0	1	8	P:reproduction; P:post-embryonic development; P:embryo development; P:cellular protein modification process; F:catalytic activity; F:nucleotide binding; P:response to endogenous stimulus; C:nucleus
gmrcomp1666_c0_seq9	ubiquitin-conjugating enzyme e2 i	1	0	1	8	P:reproduction; P:post-embryonic development; P:embryo development; P:cellular protein modification process; F:catalytic activity; F:nucleotide binding; P:response to endogenous stimulus; C:nucleus
gmrcomp1666_c0_seq10	ubiquitin-conjugating enzyme e2 i	1	0	1	8	P:reproduction; P:post-embryonic development; P:embryo development; P:cellular protein modification process; F:catalytic activity; F:nucleotide binding; P:response to endogenous stimulus; C:nucleus
gmrcomp1912_c0_seq1	high mobility group family	1	0	1	4	F:DNA binding; F:sequence-specific DNA binding transcription factor activity; C:nucleoplasm;
gmrcomp919_c0_seq1	60s ribosomal protein l7	1	0	1	11	C:nucleolus; C:vacuole; C:Golgi apparatus; F:structural molecule activity; C:plasma membrane; C:cell wall; C:ribosome; C:cytosol; C:plastid; P:translation; P:cellular process
gmrcomp919_c0_seq2	60s ribosomal protein l7	1	0	1	11	C:nucleolus; C:vacuole; C:Golgi apparatus; F:structural molecule activity; C:plasma membrane; C:cell wall; C:ribosome; C:cytosol; C:plastid; P:translation; P:cellular process
gmrcomp919_c0_seq3	60s ribosomal protein	1	0	1	10	C:nucleolus; C:vacuole; F:structural molecule activity; C:plasma membrane; C:cell wall; C:ribosome; C:cytosol; C:plastid; P:translation; P:cellular process
gmrcomp1141_c0_seq1	protein binding	1	0	1	4	C:cytosol; C:plasma membrane; P:response to stress; P:response to abiotic stimulus
gmrcomp546_c1_seq1	zinc finger	1	0	1	7	P:signal transduction; P:response to abiotic stimulus; F:binding; ; P:post-embryonic development; F:sequence-specific DNA binding transcription factor activity; C:nucleoplasm
gmrcomp543_c0_seq1	60s ribosomal protein	1	0	1	4	C:ribosome; F:structural molecule activity; P:translation; P:cellular process
gmrcomp543_c0_seq2	60s ribosomal protein	1	0	1	4	C:ribosome; F:structural molecule activity; P:translation; P:cellular process
gmrcomp543_c0_seq3	60s ribosomal protein	1	0	1	4	C:ribosome; F:structural molecule activity; P:translation; P:cellular process
gmrcomp1130_c0_seq1	mitochondrial translational initiation	1	0	1	5	F:translation factor activity, nucleic acid binding; C:plastid; F:nucleotide binding; C:ribosome; P:translation
gmrcomp1130_c0_seq2	mitochondrial translational initiation	1	0	1	5	F:translation factor activity, nucleic acid binding; C:plastid; F:nucleotide binding; C:ribosome; P:translation
gmrcomp1130_c0_seq3	mitochondrial translational initiation	1	0	1	5	F:translation factor activity, nucleic acid binding; C:plastid; F:nucleotide binding; C:ribosome; P:translation
gmrcomp1130_c0_seq4	mitochondrial translational initiation	1	0	1	5	F:translation factor activity, nucleic acid binding; C:plastid; F:nucleotide binding; C:ribosome; P:translation
gmrcomp1130_c0_seq5	mitochondrial translational initiation	1	0	1	5	F:translation factor activity, nucleic acid binding; C:plastid; F:nucleotide binding; C:ribosome; P:translation
gmrcomp1130_c0_seq6	mitochondrial translational initiation	1	0	1	5	F:translation factor activity, nucleic acid binding; C:plastid; F:nucleotide binding; C:ribosome; P:translation
gmrcomp1130_c0_seq7	mitochondrial translational initiation	1	0	1	4	F:translation factor activity, nucleic acid binding; C:plastid; C:ribosome; P:translation
gmrcomp1130_c0_seq8	mitochondrial translational initiation	1	0	1	4	F:translation factor activity, nucleic acid binding; C:plastid; C:ribosome; P:translation
gmrcomp1899_c0_seq1	guanine nucleotide-binding protein	1	0	1	8	P:post-embryonic development; P:multicellular organismal development; P:translation; P:response to endogenous stimulus; P:cellular process; F:nucleotide binding; C:ribosome; C:nucleus
gmrcomp1234_c0_seq1	vesicle-associated membrane	1	0	1	3	C:membrane; P:transport; P:cellular process
gmrcomp1234_c0_seq2	vesicle-associated membrane	1	0	1	3	C:membrane; P:transport; P:cellular process
gmrcomp1234_c0_seq3	vesicle-associated membrane	1	0	1	3	C:membrane; P:transport; P:cellular process
gmrcomp1234_c0_seq4	vesicle-associated membrane	1	0	1	3	C:membrane; P:transport; P:cellular process
gmrcomp1234_c0_seq5	vesicle-associated membrane	1	0	1	3	C:membrane; P:transport; P:cellular process
gmrcomp1234_c0_seq6	vesicle-associated membrane	1	0	1	3	C:membrane; P:transport; P:cellular process
gmrcomp1234_c0_seq7	vesicle-associated membrane	1	0	1	3	C:membrane; P:transport; P:cellular process
gmrcomp1234_c0_seq8	vesicle-associated membrane	1	0	1	3	C:membrane; P:transport; P:cellular process
gmrcomp1234_c0_seq9	vesicle-associated membrane protein 7b	1	0	1	6	C:membrane; C:endosome; P:transport; P:cellular process; C:plastid; C:plasma membrane
gmrcomp1234_c0_seq10	vesicle-associated membrane	1	0	1	3	C:membrane; P:transport; P:cellular process
gmrcomp1234_c2_seq1	vesicle-associated membrane	1	0	1	5	C:membrane; P:transport; P:cellular process; C:plastid; C:plasma membrane
gmrcomp1234_c2_seq2	vesicle-associated membrane protein 725	1	0	1	5	C:membrane; P:transport; P:cellular process; C:plastid; C:plasma membrane
gmrcomp1234_c2_seq3	vesicle-associated membrane protein 725	1	0	1	5	C:membrane; P:transport; P:cellular process; C:plastid; C:plasma membrane
gmrcomp534_c0_seq1	glutathione peroxidase	1	0	1	7	C:plastid; P:response to stress; F:catalytic activity; C:membrane; C:thylakoid; P:metabolic process;	EC:1.11.1.9
gmrcomp475_c0_seq1	phosphoglycerate kinase	1	0	1	16	C:cytosol; F:kinase activity; C:plasma membrane; C:membrane; C:vacuole; F:nucleotide binding; P:carbohydrate metabolic process; P:generation of precursor metabolites and energy; P:catabolic process; P:metabolic process; P:cellular process; C:plastid; C:Golgi apparatus; C:nucleus; C:extracellular region; P:biosynthetic process	EC:2.7.2.3
gmrcomp1609_c0_seq1	zinc finger	1	0	1	4	C:extracellular region; F:hydrolase activity; P:catabolic process; P:lipid metabolic process
gmrcomp136_c0_seq1	thioredoxin m	1	0	1	4	P:cellular homeostasis; F:molecular_function; F:catalytic activity; P:metabolic process	EC:5.3.4.1
gmrcomp1614_c0_seq1	h aca ribonucleoprotein complex subunit 3-like protein	1	0	1	7	C:nucleolus; C:nucleoplasm; P:cellular component organization; P:cell differentiation; P:multicellular organismal development; F:RNA binding; C:intracellular
gmrcomp1614_c0_seq2	nucleolar rna-binding nop10p-like protein	1	0	1	7	C:nucleolus; C:nucleoplasm; P:cellular component organization; P:cell differentiation; P:multicellular organismal development; F:RNA binding; C:plastid
gmrcomp1085_c0_seq1	autoinhibited h+ atpase	1	0	1	17	F:hydrolase activity; F:transporter activity; C:vacuole; P:cellular component organization; P:cellular process; P:biosynthetic process; ; P:secondary metabolic process; C:membrane; C:plastid; P:cellular homeostasis; F:binding; P:nucleobase-containing compound metabolic process; P:transport; C:plasma membrane; P:catabolic process; F:nucleotide binding
gmrcomp1146_c0_seq1	protein	1	0	1	2	F:binding; F:DNA binding
gmrcomp1146_c0_seq2	protein	1	0	1	2	F:binding; F:DNA binding
gmrcomp1146_c2_seq1	homeobox protein knotted-	1	0	1	3	F:DNA binding; P:cellular process; P:response to endogenous stimulus
gmrcomp1146_c2_seq2	class 1 knox protein	1	0	1	5	F:sequence-specific DNA binding transcription factor activity; F:DNA binding; P:response to endogenous stimulus; ; C:nucleoplasm
gmrcomp1146_c2_seq4	homeobox protein knotted-	1	0	1	3	F:DNA binding; P:cellular process; P:response to endogenous stimulus
gmrcomp1146_c2_seq7	homeobox protein knotted-	1	0	1	6	P:response to endogenous stimulus; F:sequence-specific DNA binding transcription factor activity; F:DNA binding; P:cellular process; ; C:nucleoplasm
gmrcomp1146_c2_seq8	class ii knotted-like homeobox protein	1	0	1	8	C:cytosol; P:response to endogenous stimulus; P:cellular process; P:response to abiotic stimulus; ; F:DNA binding; F:sequence-specific DNA binding transcription factor activity; C:nucleoplasm
gmrcomp1146_c2_seq9	homeobox protein knotted-	1	0	1	6	P:response to endogenous stimulus; F:sequence-specific DNA binding transcription factor activity; F:DNA binding; P:cellular process; ; C:nucleoplasm
gmrcomp1146_c2_seq10	homeobox protein knotted-	1	0	1	9	C:cytosol; P:response to endogenous stimulus; P:cellular process; P:response to abiotic stimulus; ; F:DNA binding; F:protein binding; F:sequence-specific DNA binding transcription factor activity; C:nucleoplasm
gmrcomp1146_c2_seq12	knat3 homeodomain protein	1	0	1	8	C:cytosol; P:response to endogenous stimulus; P:cellular process; P:response to abiotic stimulus; ; F:DNA binding; F:sequence-specific DNA binding transcription factor activity; C:nucleoplasm
gmrcomp1146_c2_seq13	ethylene-insensitive 3d	1	0	1	3	F:sequence-specific DNA binding transcription factor activity; ; C:nucleoplasm
gmrcomp241_c1_seq1	actin	1	0	1	16	C:cell wall; P:anatomical structure morphogenesis; P:cell differentiation; P:cell growth; P:multicellular organismal development; P:post-embryonic development; C:cytoskeleton; C:mitochondrion; C:nucleolus; P:response to abiotic stimulus; P:response to external stimulus; P:response to stress; P:cellular process; P:response to endogenous stimulus; F:nucleotide binding; C:plasma membrane
gmrcomp241_c1_seq2	actin 1	1	0	1	16	C:cell wall; P:anatomical structure morphogenesis; P:cell differentiation; P:cell growth; P:multicellular organismal development; P:post-embryonic development; C:cytoskeleton; C:mitochondrion; C:nucleolus; P:response to abiotic stimulus; P:response to external stimulus; P:response to stress; P:cellular process; P:response to endogenous stimulus; F:nucleotide binding; C:plasma membrane
gmrcomp241_c1_seq3	actin 1	1	0	1	16	C:cell wall; P:anatomical structure morphogenesis; P:cell differentiation; P:cell growth; P:multicellular organismal development; P:post-embryonic development; C:cytoskeleton; C:mitochondrion; C:nucleolus; P:response to abiotic stimulus; P:response to external stimulus; P:response to stress; P:cellular process; P:response to endogenous stimulus; F:nucleotide binding; C:plasma membrane
gmrcomp241_c1_seq4	actin	1	0	1	21	C:cytosol; C:cell wall; P:anatomical structure morphogenesis; P:cell differentiation; P:cell growth; P:multicellular organismal development; P:post-embryonic development; C:cytoskeleton; C:mitochondrion; C:nucleolus; P:response to abiotic stimulus; C:plasma membrane; P:response to external stimulus; P:response to stress; P:cellular component organization; P:cellular process; C:plastid; P:response…
gmrcomp241_c1_seq6	hypothetical protein OsI_18129 [Oryza sativa Indica Group]	1	0	1	3	C:cytoskeleton; C:cytoplasm; F:nucleotide binding
gmrcomp241_c1_seq7	hypothetical protein OsI_18129 [Oryza sativa Indica Group]	1	0	1	3	C:cytoskeleton; C:cytoplasm; F:nucleotide binding
gmrcomp241_c1_seq8	actin 1	1	0	1	3	C:cytoskeleton; C:cytoplasm; F:nucleotide binding
gmrcomp241_c1_seq9	actin	1	0	1	3	C:cytoskeleton; C:cytoplasm; F:nucleotide binding
gmrcomp241_c1_seq10	actin 1	1	0	1	3	C:cytoskeleton; C:cytoplasm; F:nucleotide binding
gmrcomp241_c1_seq11	actin 2	1	0	1	3	C:cytoskeleton; C:cytoplasm; F:nucleotide binding
gmrcomp241_c1_seq12	actin 1	1	0	1	3	C:cytoskeleton; C:cytoplasm; F:nucleotide binding
gmrcomp241_c1_seq13	actin 1	1	0	1	3	C:cytoskeleton; C:cytoplasm; F:nucleotide binding
gmrcomp241_c1_seq14	actin	1	0	1	3	C:cytoskeleton; C:cytoplasm; F:nucleotide binding
gmrcomp241_c1_seq15	actin 1	1	0	1	3	C:cytoskeleton; C:cytoplasm; F:nucleotide binding
gmrcomp241_c1_seq16	actin-like protein	1	0	1	3	C:cytoskeleton; C:cytoplasm; F:nucleotide binding
gmrcomp241_c1_seq17	actin 1	1	0	1	3	C:cytoskeleton; C:cytoplasm; F:nucleotide binding
gmrcomp241_c1_seq18	actin	1	0	1	3	C:cytoskeleton; C:cytoplasm; F:nucleotide binding
gmrcomp1864_c0_seq1	dna binding	1	0	1	1	F:DNA binding
gmrcomp1864_c0_seq2	dna binding	1	0	1	1	F:DNA binding
gmrcomp1864_c0_seq3	dna binding	1	0	1	1	F:DNA binding
gmrcomp1864_c0_seq4	dna binding	1	0	1	1	F:DNA binding
gmrcomp1864_c0_seq5	at-hook dna-binding protein	1	0	1	1	C:nucleus
gmrcomp658_c0_seq1	uncharacterized protein	1	0	1	3	C:membrane; C:plastid; C:thylakoid
gmrcomp653_c0_seq1	60s ribosomal protein l7a	1	0	1	9	C:Golgi apparatus; F:structural molecule activity; P:cellular process; C:membrane; C:vacuole; C:ribosome; C:cytosol; F:binding; P:translation
gmrcomp653_c0_seq2	60s ribosomal protein l7a	1	0	1	9	C:Golgi apparatus; F:structural molecule activity; P:cellular process; C:membrane; C:vacuole; C:ribosome; C:cytosol; F:binding; P:translation
gmrcomp653_c0_seq3	60s ribosomal protein l7a protein	1	0	1	12	P:translation; C:nucleolus; F:binding; F:structural molecule activity; C:membrane; C:vacuole; P:cellular process; C:plastid; C:ribosome; C:cytosol; C:Golgi apparatus; C:plasma membrane
gmrcomp1480_c0_seq1	60s ribosomal protein	1	0	1	8	F:structural molecule activity; C:plasma membrane; C:cell wall; C:ribosome; C:cytosol; C:plastid; P:translation; P:cellular process
gmrcomp295_c0_seq1	photosystem i reaction center subunit iv	1	0	1	4	C:plastid; C:membrane; C:thylakoid; P:photosynthesis
gmrcomp1032_c0_seq1	jaz12 (jasmonate-zim-domain protein 12)	1	0	1	1	F:protein binding
gmrcomp1032_c0_seq2	jaz12 (jasmonate-zim-domain protein 12)	1	0	1	1	F:protein binding
gmrcomp1924_c0_seq1	s-adenosyl-l-homocysteine hydrolase	1	0	1	8	C:cytosol; C:vacuole; F:hydrolase activity; P:metabolic process; P:cellular process; F:nucleotide binding; C:plasma membrane;	EC:3.3.1.1
gmrcomp693_c0_seq1	ribosomal protein l27 homolog	1	0	1	6	F:structural molecule activity; C:ribosome; C:cytosol; C:membrane; P:translation; P:cellular process
gmrcomp693_c0_seq2	60s ribosomal protein	1	0	1	6	F:structural molecule activity; C:ribosome; C:cytosol; C:membrane; P:translation; P:cellular process
gmrcomp1385_c0_seq1	ethylene-insensitive 3a	1	0	1	1	P:biological_process
gmrcomp341_c0_seq1	chloroplast protease	1	0	1	14	C:thylakoid; P:cell cycle; C:membrane; F:binding; P:protein metabolic process; P:catabolic process; P:cellular process; F:hydrolase activity; F:nucleotide binding; F:protein binding; C:plastid; P:generation of precursor metabolites and energy; P:response to abiotic stimulus; P:photosynthesis	EC:3.4.24.0
gmrcomp341_c0_seq2	chloroplast protease	1	0	1	14	C:thylakoid; P:cell cycle; C:membrane; F:binding; P:protein metabolic process; P:catabolic process; P:cellular process; F:hydrolase activity; F:nucleotide binding; F:protein binding; C:plastid; P:generation of precursor metabolites and energy; P:response to abiotic stimulus; P:photosynthesis	EC:3.4.24.0
gmrcomp341_c0_seq3	chloroplast protease	1	0	1	14	C:thylakoid; P:cell cycle; C:membrane; F:binding; P:protein metabolic process; P:catabolic process; P:cellular process; F:hydrolase activity; F:nucleotide binding; F:protein binding; C:plastid; P:generation of precursor metabolites and energy; P:response to abiotic stimulus; P:photosynthesis	EC:3.4.24.0
gmrcomp341_c0_seq4	chloroplast protease	1	0	1	12	C:thylakoid; C:plastid; P:protein metabolic process; P:catabolic process; P:cellular process; F:hydrolase activity; F:nucleotide binding; F:protein binding; C:membrane; P:generation of precursor metabolites and energy; P:response to abiotic stimulus; P:photosynthesis	EC:3.4.24.0
gmrcomp341_c0_seq5	cell division protease	1	0	1	11	C:plastid; P:protein metabolic process; P:catabolic process; P:cellular process; F:hydrolase activity; C:membrane; C:thylakoid; F:nucleotide binding; P:generation of precursor metabolites and energy; P:response to abiotic stimulus; P:photosynthesis
gmrcomp1511_c0_seq1	violaxanthin de-epoxidase	1	0	1	11	C:membrane; C:thylakoid; C:plastid; P:cellular process; P:lipid metabolic process; P:metabolic process; P:response to stress; P:response to abiotic stimulus; F:catalytic activity; F:protein binding; P:secondary metabolic process	EC:1.10.99.3
gmrcomp767_c0_seq1	60s ribosomal protein l37a	1	0	1	6	F:structural molecule activity; C:ribosome; C:cytosol; P:translation; C:mitochondrion; P:cellular process
gmrcomp767_c0_seq2	60s ribosomal protein	1	0	1	6	F:binding; F:structural molecule activity; C:ribosome; C:cytosol; P:translation; P:cellular process
gmrcomp1469_c0_seq1	60s ribosomal protein	1	0	1	4	C:ribosome; F:structural molecule activity; P:translation; P:cellular process
gmrcomp872_c0_seq1	rna recognition motif -containing protein	1	0	1	4	C:plastid; F:nucleic acid binding; C:membrane; C:thylakoid
gmrcomp1740_c0_seq1	sterol 24-c methyltransferase 2-1	1	0	1	9	P:cell growth; P:metabolic process; P:cellular process; P:multicellular organismal development; P:DNA metabolic process; P:biosynthetic process; P:cell cycle; F:transferase activity; P:lipid metabolic process	EC:2.1.1.143
gmrcomp1740_c0_seq2	sterol 24-c methyltransferase 2-1	1	0	1	9	P:cell growth; P:metabolic process; P:cellular process; P:multicellular organismal development; P:DNA metabolic process; P:biosynthetic process; P:cell cycle; F:transferase activity; P:lipid metabolic process	EC:2.1.1.143
gmrcomp1367_c0_seq1	chlorophyll synthase	1	0	1	6	F:transferase activity; P:biosynthetic process; P:cellular process; C:membrane; C:plastid; C:thylakoid	EC:2.5.1.62
gmrcomp978_c0_seq1	hat family dimerisation domain containing protein	1	0	1	1	F:binding
gmrcomp978_c0_seq2	hat family dimerisation domain containing protein	1	0	1	1	F:binding
gmrcomp253_c0_seq1	vamp protein sec22	1	0	1	2	P:response to stress; P:response to biotic stimulus
gmrcomp559_c0_seq1	thylakoid membrane phosphoprotein 14 chloroplast	1	0	1	3	C:membrane; C:plastid; C:thylakoid
gmrcomp778_c0_seq1	copper chaperone	1	0	1	21	C:intracellular; F:binding; F:transferase activity; P:transport; P:cellular process; P:anatomical structure morphogenesis; P:flower development; ; P:response to stress; P:response to abiotic stimulus; P:biological_process; C:plastid; P:cellular homeostasis; F:DNA binding; P:cellular component organization; P:cellular protein modification process; C:plasma membrane; C:nucleus; F:lipid binding; P:c…	EC:2.1.1.43
gmrcomp434_c0_seq1	trans-cinnamate 4-hydroxylase	1	0	1	15	P:multicellular organismal development; C:cell wall; F:catalytic activity; P:response to external stimulus; P:response to stress; C:plasma membrane; F:molecular_function; F:binding; P:growth; C:endoplasmic reticulum; P:response to abiotic stimulus; P:metabolic process; ; P:biosynthetic process; P:secondary metabolic process	EC:1.14.13.11
gmrcomp179_c0_seq1	ribosomal protein l35	1	0	1	5	C:ribosome; F:structural molecule activity; C:plastid; P:translation; P:cellular process
gmrcomp336_c0_seq1	mrna binding protein precursor-like	1	0	1	12	P:cellular component organization; P:translation; F:RNA binding; P:nucleobase-containing compound metabolic process; C:plastid; F:protein binding; F:nucleotide binding; C:thylakoid; F:binding; ; F:catalytic activity; C:extracellular region
gmrcomp649_c0_seq1	cysteine proteinase aalp	1	0	1	7	C:cytosol; C:vacuole; P:biological_process; P:protein metabolic process; P:catabolic process; F:hydrolase activity; P:response to endogenous stimulus
gmrcomp1735_c0_seq1	26s non-atpase regulatory subunit	1	0	1	8	C:intracellular; P:protein metabolic process; P:catabolic process; P:cellular process; C:nucleus; C:cytosol; P:response to stress; P:response to abiotic stimulus
gmrcomp1735_c0_seq2	26s non-atpase regulatory subunit	1	0	1	8	C:intracellular; P:protein metabolic process; P:catabolic process; P:cellular process; C:nucleus; C:cytosol; P:response to stress; P:response to abiotic stimulus
gmrcomp823_c0_seq1	phenylalanine ammonia-	1	0	1	10	C:cytoplasm; P:catabolic process; P:cellular process; F:catalytic activity; P:multicellular organismal development; P:response to stress; P:response to abiotic stimulus; ; P:secondary metabolic process; P:biosynthetic process	EC:4.3.1.5
gmrcomp100_c1_seq1	heat shock	1	0	1	14	P:response to biotic stimulus; C:cell wall; P:metabolic process; C:nucleolus; P:response to stress; P:response to abiotic stimulus; C:plastid; F:nucleotide binding; F:catalytic activity; C:vacuole; P:biological_process; C:ribosome; C:plasma membrane; C:extracellular region	EC:1.3.1.74
gmrcomp100_c1_seq2	heat shock protein 70	1	0	1	4	F:catalytic activity; F:nucleotide binding; P:response to stress; P:metabolic process	EC:1.3.1.74
gmrcomp100_c1_seq3	heat shock	1	0	1	4	F:catalytic activity; F:nucleotide binding; P:response to stress; P:metabolic process	EC:1.3.1.74
gmrcomp100_c1_seq4	heat shock	1	0	1	14	P:response to biotic stimulus; C:cell wall; P:metabolic process; C:nucleolus; P:response to stress; P:response to abiotic stimulus; C:plastid; F:nucleotide binding; F:catalytic activity; C:vacuole; P:biological_process; C:ribosome; C:plasma membrane; C:extracellular region	EC:1.3.1.74
gmrcomp100_c1_seq5	protein	1	0	1	4	F:catalytic activity; F:nucleotide binding; P:response to stress; P:metabolic process	EC:1.3.1.74
gmrcomp100_c1_seq6	heat shock	1	0	1	14	P:response to biotic stimulus; C:cell wall; P:metabolic process; C:nucleolus; P:response to stress; P:response to abiotic stimulus; C:plastid; F:nucleotide binding; F:catalytic activity; C:vacuole; P:biological_process; C:ribosome; C:plasma membrane; C:extracellular region	EC:1.3.1.74
gmrcomp100_c1_seq7	heat shock	1	0	1	4	F:catalytic activity; F:nucleotide binding; P:response to stress; P:metabolic process	EC:1.3.1.74
gmrcomp100_c1_seq8	heat shock	1	0	1	14	P:response to biotic stimulus; C:cell wall; P:metabolic process; C:nucleolus; P:response to stress; P:response to abiotic stimulus; C:plastid; F:nucleotide binding; F:catalytic activity; C:vacuole; P:biological_process; C:ribosome; C:plasma membrane; C:extracellular region	EC:1.3.1.74
gmrcomp100_c1_seq9	protein	1	0	1	4	F:catalytic activity; F:nucleotide binding; P:response to stress; P:metabolic process	EC:1.3.1.74
gmrcomp100_c1_seq10	cytosolic heat shock 70 protein	1	0	1	4	F:catalytic activity; F:nucleotide binding; P:response to stress; P:metabolic process	EC:1.3.1.74
gmrcomp100_c1_seq11	heat shock protein 70	1	0	1	14	P:response to biotic stimulus; C:cell wall; P:metabolic process; C:nucleolus; P:response to stress; P:response to abiotic stimulus; C:plastid; F:nucleotide binding; F:catalytic activity; C:vacuole; P:biological_process; C:ribosome; C:plasma membrane; C:extracellular region	EC:1.3.1.74
gmrcomp100_c1_seq12	heat shock cognate 70 kda expressed	1	0	1	4	F:catalytic activity; F:nucleotide binding; P:response to stress; P:metabolic process	EC:1.3.1.74
gmrcomp100_c1_seq13	protein	1	0	1	2	F:nucleotide binding; P:response to stress
gmrcomp100_c1_seq14	protein	1	0	1	2	F:nucleotide binding; P:response to stress
gmrcomp100_c1_seq15	dnak-type molecular chaperone - like	1	0	1	14	P:protein metabolic process; P:cellular process; C:Golgi apparatus; P:response to biotic stimulus; P:biological_process; C:plasma membrane; F:protein binding; C:cell wall; F:nucleotide binding; C:plastid; C:nucleus; C:cytosol; P:response to stress; P:response to abiotic stimulus
gmrcomp1400_c0_seq1	pyruvate dehydrogenase alpha subunit	1	0	1	16	F:binding; P:biological_process; C:mitochondrion; F:catalytic activity; P:carbohydrate metabolic process; P:generation of precursor metabolites and energy; P:catabolic process; C:nucleus; C:cytosol; P:response to stress; P:response to abiotic stimulus; P:metabolic process; P:biosynthetic process; P:cellular process; ; C:cytoplasm	EC:1.2.4.1
gmrcomp1082_c0_seq1	arginine decarboxylase	1	0	1	10	P:response to stress; P:response to endogenous stimulus; P:biosynthetic process; ; P:reproduction; P:post-embryonic development; P:catabolic process; P:response to abiotic stimulus; P:response to external stimulus; F:catalytic activity	EC:4.1.1.19
gmrcomp1082_c0_seq2	arginine decarboxylase	1	0	1	10	P:response to stress; P:response to endogenous stimulus; P:biosynthetic process; ; P:reproduction; P:post-embryonic development; P:catabolic process; P:response to abiotic stimulus; P:response to external stimulus; F:catalytic activity	EC:4.1.1.19
gmrcomp1949_c0_seq1	60s ribosomal protein	1	0	1	9	C:vacuole; F:structural molecule activity; C:plasma membrane; F:RNA binding; C:ribosome; C:cytosol; C:plastid; P:translation; P:cellular process
gmrcomp1949_c0_seq2	60s ribosomal protein	1	0	1	9	C:vacuole; F:structural molecule activity; C:plasma membrane; F:RNA binding; C:ribosome; C:cytosol; C:plastid; P:translation; P:cellular process
gmrcomp697_c0_seq1	60s ribosomal protein l12	1	0	1	11	C:nucleolus; C:ribosome; C:vacuole; P:response to stress; P:response to abiotic stimulus; F:structural molecule activity; C:plastid; C:membrane; F:binding; P:translation; P:cellular process
gmrcomp697_c0_seq2	60s ribosomal protein l12	1	0	1	13	P:translation; F:binding; C:nucleolus; P:response to stress; P:response to abiotic stimulus; F:structural molecule activity; P:cellular process; C:plastid; C:vacuole; C:membrane; C:ribosome; C:cytosol; C:Golgi apparatus
gmrcomp697_c0_seq3	60s ribosomal protein l12	1	0	1	6	C:Golgi apparatus; F:structural molecule activity; P:cellular process; C:ribosome; C:cytosol; P:translation
gmrcomp697_c0_seq4	60s ribosomal protein l12	1	0	1	6	C:Golgi apparatus; F:structural molecule activity; P:cellular process; C:ribosome; C:cytosol; P:translation
gmrcomp697_c0_seq5	60s ribosomal protein l12	1	0	1	6	C:Golgi apparatus; F:structural molecule activity; P:cellular process; C:ribosome; C:cytosol; P:translation
gmrcomp1413_c0_seq1	3-isopropylmalate dehydratase large subunit	1	0	1	10	F:catalytic activity; F:binding; C:plastid; P:biological_process; P:biosynthetic process; P:carbohydrate metabolic process; P:cellular process; P:secondary metabolic process; ; C:cytosol	EC:4.2.1.33; EC:5.4.4.0
gmrcomp1413_c0_seq2	protein	1	0	1	10	F:catalytic activity; F:binding; C:plastid; P:biological_process; P:biosynthetic process; P:carbohydrate metabolic process; P:cellular process; P:secondary metabolic process; ; C:cytosol	EC:4.2.1.33; EC:5.4.4.0
gmrcomp1413_c0_seq3	protein	1	0	1	10	F:catalytic activity; F:binding; C:plastid; P:biological_process; P:biosynthetic process; P:carbohydrate metabolic process; P:cellular process; P:secondary metabolic process; ; C:cytosol	EC:4.2.1.33; EC:5.4.4.0
gmrcomp777_c0_seq1	dehydroquinate dehydratase shikimate dehydrogenase	1	0	1	5	F:catalytic activity; F:nucleotide binding; P:metabolic process; P:biosynthetic process;	EC:1.1.1.25; EC:4.2.1.10
gmrcomp512_c0_seq1	mip pip subfamily	1	0	1	9	C:vacuole; P:response to stress; P:response to abiotic stimulus; P:transport; C:plasma membrane; P:response to endogenous stimulus; C:membrane; C:plastid; F:transporter activity
gmrcomp255_c0_seq1	60s ribosomal protein	1	0	1	11	P:flower development; P:translation; C:nucleolus; F:structural molecule activity; C:plastid; P:response to endogenous stimulus; P:signal transduction; C:ribosome; C:cytosol; C:plasma membrane; P:cellular process
gmrcomp255_c0_seq2	60s ribosomal protein	1	0	1	11	P:flower development; P:translation; C:nucleolus; F:structural molecule activity; C:plastid; P:response to endogenous stimulus; P:signal transduction; C:ribosome; C:cytosol; C:plasma membrane; P:cellular process
gmrcomp255_c0_seq3	60s ribosomal protein	1	0	1	11	P:flower development; P:translation; C:nucleolus; F:structural molecule activity; C:plastid; P:response to endogenous stimulus; P:signal transduction; C:ribosome; C:cytosol; C:plasma membrane; P:cellular process
gmrcomp1273_c0_seq1	acyl- -binding protein	1	0	1	6	P:response to stress; P:response to abiotic stimulus; F:lipid binding; C:plasma membrane; P:transport; C:cytosol
gmrcomp1054_c0_seq1	atp sulfurylase	1	0	1	8	P:biological_process; F:transferase activity; C:plasma membrane; C:plastid; P:metabolic process; P:cellular process; C:mitochondrion; P:nucleobase-containing compound metabolic process	EC:2.7.7.4
gmrcomp1485_c0_seq1	nadh-ubiquinone oxidoreductase-related	1	0	1	4	P:biosynthetic process; P:cellular process; C:membrane; C:mitochondrion
gmrcomp1485_c0_seq2	nadh-ubiquinone oxidoreductase-related	1	0	1	4	P:biosynthetic process; P:cellular process; C:membrane; C:mitochondrion
gmrcomp1908_c0_seq1	aldo-keto reductase, putative [Ricinus communis]	1	0	1	3	F:catalytic activity; F:transferase activity; P:metabolic process	EC:2.3.1.170
gmrcomp547_c0_seq1	crr23 ((chlororespiratory reduction 23)	1	0	1	6	P:generation of precursor metabolites and energy; P:photosynthesis; F:catalytic activity; C:membrane; C:thylakoid; C:intracellular	EC:1.6.5.0
gmrcomp1835_c0_seq1	thylakoid lumenal kda chloroplast	1	0	1	3	C:membrane; C:plastid; C:thylakoid
gmrcomp1742_c0_seq1	23 kda oec protein	1	0	1	11	C:membrane; C:thylakoid; F:RNA binding; P:metabolic process; F:binding; P:response to stress; P:response to biotic stimulus; C:plastid; F:catalytic activity; P:photosynthesis; C:extracellular region	EC:1.3.1.74
gmrcomp261_c0_seq1	dtdp-glucose 4-6-dehydratase	1	0	1	8	F:nucleotide binding; C:cytosol; C:extracellular region; F:catalytic activity; P:biosynthetic process; P:nucleobase-containing compound metabolic process; P:carbohydrate metabolic process; P:cellular process	EC:4.1.1.35
gmrcomp261_c0_seq2	dtdp-glucose 4-6-dehydratase	1	0	1	8	F:nucleotide binding; C:cytosol; C:extracellular region; F:catalytic activity; P:biosynthetic process; P:nucleobase-containing compound metabolic process; P:carbohydrate metabolic process; P:cellular process	EC:4.1.1.35
gmrcomp1955_c0_seq1	unknown protein [Arabidopsis thaliana]	1	0	1	3	C:membrane; C:plastid; C:thylakoid
gmrcomp148_c1_seq1	elongation factor 1-alpha-like protein	1	0	1	7	F:translation factor activity, nucleic acid binding; P:nucleobase-containing compound metabolic process; P:catabolic process; F:hydrolase activity; F:nucleotide binding; C:ribosome; P:translation
gmrcomp148_c1_seq2	elongation factor 1-alpha-like protein	1	0	1	7	F:translation factor activity, nucleic acid binding; P:nucleobase-containing compound metabolic process; P:catabolic process; F:hydrolase activity; F:nucleotide binding; C:ribosome; P:translation
gmrcomp148_c1_seq3	elongation factor 1 alpha	1	0	1	13	C:cytosol; F:translation factor activity, nucleic acid binding; F:protein binding; C:mitochondrion; C:plasma membrane; P:nucleobase-containing compound metabolic process; P:catabolic process; F:hydrolase activity; C:vacuole; C:Golgi apparatus; F:nucleotide binding; C:ribosome; P:translation
gmrcomp78_c0_seq1	chloroplast drought-induced stress	1	0	1	9	P:response to stress; P:response to abiotic stimulus; C:plastid; F:molecular_function; P:cellular homeostasis; F:protein binding; P:metabolic process; C:thylakoid; F:catalytic activity
gmrcomp482_c0_seq1	histone h4	1	0	1	16	C:intracellular; P:response to stress; P:response to abiotic stimulus; C:nucleolus; F:catalytic activity; P:cellular component organization; P:cellular process; F:DNA binding; C:thylakoid; F:protein binding; C:cytoskeleton; P:carbohydrate metabolic process; P:generation of precursor metabolites and energy; P:catabolic process; C:plastid; C:plasma membrane	EC:5.4.2.0
gmrcomp818_c0_seq1	qm-like protein	1	0	1	6	C:ribosome; F:structural molecule activity; C:membrane; C:vacuole; P:translation; P:cellular process
gmrcomp818_c0_seq2	qm-like protein	1	0	1	6	C:ribosome; F:structural molecule activity; C:membrane; C:vacuole; P:translation; P:cellular process
gmrcomp818_c0_seq3	qm-like protein	1	0	1	6	C:ribosome; F:structural molecule activity; C:membrane; C:vacuole; P:translation; P:cellular process
gmrcomp818_c0_seq4	qm-like protein	1	0	1	6	C:ribosome; F:structural molecule activity; C:membrane; C:vacuole; P:translation; P:cellular process
gmrcomp526_c0_seq1	histone h3	1	0	1	7	C:intracellular; F:DNA binding; P:cellular component organization; P:cellular process; F:protein binding; C:nucleus; C:plastid
gmrcomp526_c0_seq2	histone h3	1	0	1	7	C:intracellular; F:DNA binding; P:cellular component organization; P:cellular process; F:protein binding; C:nucleus; C:plastid
gmrcomp556_c0_seq1	ubiquitin-like protein	1	0	1	8	C:cytosol; F:molecular_function; P:cellular protein modification process; P:response to stress; P:response to abiotic stimulus; ; F:protein binding; C:nucleus
gmrcomp556_c0_seq2	ubiquitin-like protein	1	0	1	8	C:cytosol; F:molecular_function; P:cellular protein modification process; P:response to stress; P:response to abiotic stimulus; ; F:protein binding; C:nucleus
gmrcomp556_c0_seq3	ubiquitin-like protein	1	0	1	8	C:cytosol; F:molecular_function; P:cellular protein modification process; P:response to stress; P:response to abiotic stimulus; ; F:protein binding; C:nucleus
gmrcomp562_c0_seq1	3-dehydroquinate synthase	1	0	1	4	F:catalytic activity; C:plastid; P:biosynthetic process;	EC:4.2.3.4
gmrcomp1676_c0_seq1	membrane-anchored endo- -beta-glucanase	1	0	1	3	F:hydrolase activity; P:carbohydrate metabolic process; P:cellular process	EC:3.2.1.4
gmrcomp1676_c0_seq2	membrane-anchored endo- -beta-glucanase	1	0	1	3	F:hydrolase activity; P:carbohydrate metabolic process; P:cellular process	EC:3.2.1.4
gmrcomp1676_c0_seq3	membrane-anchored endo- -beta-glucanase	1	0	1	3	F:hydrolase activity; P:carbohydrate metabolic process; P:cellular process	EC:3.2.1.4
gmrcomp1676_c0_seq4	membrane-anchored endo- -beta-glucanase	1	0	1	3	F:hydrolase activity; P:carbohydrate metabolic process; P:cellular process	EC:3.2.1.4
gmrcomp1676_c0_seq5	membrane-anchored endo- -beta-glucanase	1	0	1	3	F:hydrolase activity; P:carbohydrate metabolic process; P:cellular process	EC:3.2.1.4
gmrcomp1676_c0_seq6	membrane-anchored endo- -beta-glucanase	1	0	1	3	F:hydrolase activity; P:carbohydrate metabolic process; P:cellular process	EC:3.2.1.4
gmrcomp1676_c0_seq7	membrane-anchored endo- -beta-glucanase	1	0	1	3	F:hydrolase activity; P:carbohydrate metabolic process; P:cellular process	EC:3.2.1.4
gmrcomp1676_c0_seq8	membrane-anchored endo- -beta-glucanase	1	0	1	3	F:hydrolase activity; P:carbohydrate metabolic process; P:cellular process	EC:3.2.1.4
gmrcomp1676_c0_seq9	membrane-anchored endo- -beta-glucanase	1	0	1	3	F:hydrolase activity; P:carbohydrate metabolic process; P:cellular process	EC:3.2.1.4
gmrcomp1676_c0_seq10	membrane-anchored endo- -beta-glucanase	1	0	1	3	F:hydrolase activity; P:carbohydrate metabolic process; P:cellular process	EC:3.2.1.4
gmrcomp1676_c0_seq11	membrane-anchored endo- -beta-glucanase	1	0	1	3	F:hydrolase activity; P:carbohydrate metabolic process; P:cellular process	EC:3.2.1.4
gmrcomp1676_c0_seq12	membrane-anchored endo- -beta-glucanase	1	0	1	3	F:hydrolase activity; P:carbohydrate metabolic process; P:cellular process	EC:3.2.1.4
gmrcomp542_c0_seq1	submergence induced protein 2a	1	0	1	4	F:binding; F:catalytic activity; C:nucleus; P:metabolic process	EC:1.13.11.54
gmrcomp542_c0_seq2	submergence induced protein 2a	1	0	1	4	F:binding; F:catalytic activity; C:nucleus; P:metabolic process	EC:1.13.11.54
gmrcomp1739_c0_seq1	aux iaa protein	1	0	1	6	F:sequence-specific DNA binding transcription factor activity; F:protein binding; P:response to endogenous stimulus; P:signal transduction; ; C:nucleoplasm
gmrcomp1791_c0_seq1	phosphoglucomutase 1	1	0	1	17	C:cytosol; P:carbohydrate metabolic process; P:cellular process; P:catabolic process; P:response to stress; P:response to abiotic stimulus; C:plastid; P:cellular homeostasis; P:biosynthetic process; F:binding; P:biological_process; P:generation of precursor metabolites and energy; F:catalytic activity; P:response to external stimulus; C:extracellular region; P:nucleobase-containing compound metab…	EC:5.4.2.2
gmrcomp1791_c0_seq2	phosphoglucomutase 1	1	0	1	17	C:cytosol; P:carbohydrate metabolic process; P:cellular process; P:catabolic process; P:response to stress; P:response to abiotic stimulus; C:plastid; P:cellular homeostasis; P:biosynthetic process; F:binding; P:biological_process; P:generation of precursor metabolites and energy; F:catalytic activity; P:response to external stimulus; C:extracellular region; P:nucleobase-containing compound metab…	EC:5.4.2.2
gmrcomp368_c0_seq1	pollen-specific protein c13	1	0	1	1	C:extracellular space
gmrcomp1807_c0_seq1	aspartyl protease family protein	1	0	1	4	C:membrane; P:protein metabolic process; P:catabolic process; F:hydrolase activity	EC:3.4.23.0
gmrcomp1807_c0_seq2	aspartic proteinase asp1	1	0	1	4	P:protein metabolic process; P:catabolic process; F:hydrolase activity; C:plastid	EC:3.4.23.0
gmrcomp1807_c0_seq3	aspartic proteinase asp1	1	0	1	4	P:protein metabolic process; P:catabolic process; F:hydrolase activity; C:plastid	EC:3.4.23.0
gmrcomp1807_c0_seq4	aspartyl protease family protein	1	0	1	4	C:membrane; P:protein metabolic process; P:catabolic process; F:hydrolase activity	EC:3.4.23.0
gmrcomp1807_c0_seq5	aspartyl protease family protein	1	0	1	4	C:membrane; P:protein metabolic process; P:catabolic process; F:hydrolase activity	EC:3.4.23.0
gmrcomp1807_c0_seq6	uncharacterized protein	1	0	1	1	C:plastid
gmrcomp1807_c0_seq7	uncharacterized protein	1	0	1	1	C:plastid
gmrcomp1807_c0_seq8	aspartic proteinase asp1	1	0	1	3	F:hydrolase activity; P:protein metabolic process; P:catabolic process	EC:3.4.23.0
gmrcomp1211_c0_seq1	udp-glucose dehydrogenase	1	0	1	10	F:nucleotide binding; F:catalytic activity; C:cell wall; P:cellular component organization; P:carbohydrate metabolic process; P:cellular process; C:nucleus; C:cytosol; P:metabolic process; P:nucleobase-containing compound metabolic process	EC:1.1.1.22
gmrcomp1003_c0_seq1	snf7 family protein	1	0	1	6	P:reproduction; P:post-embryonic development; P:embryo development; P:transport; P:cellular process; P:growth
gmrcomp1003_c0_seq2	snf7 family protein	1	0	1	6	P:reproduction; P:post-embryonic development; P:embryo development; P:transport; P:cellular process; P:growth
gmrcomp220_c0_seq1	bimodular protein	1	0	1	1	P:transport
gmrcomp660_c0_seq1	4-hydroxyphenylpyruvate dioxygenase	1	0	1	12	C:cytosol; P:metabolic process; F:catalytic activity; C:mitochondrion; F:binding; P:biosynthetic process; P:cellular process; P:lipid metabolic process; P:secondary metabolic process; F:protein binding; C:plastid;	EC:1.13.11.27
gmrcomp906_c0_seq1	chaperonin 20	1	0	1	14	C:cytosol; F:binding; F:protein binding; C:mitochondrion; P:protein metabolic process; P:cellular process; P:response to stress; P:response to abiotic stimulus; C:plastid; F:nucleotide binding; C:membrane; C:thylakoid; P:biological_process; C:extracellular region
gmrcomp906_c0_seq2	chaperonin 20	1	0	1	14	C:cytosol; F:binding; F:protein binding; C:mitochondrion; P:protein metabolic process; P:cellular process; P:response to stress; P:response to abiotic stimulus; C:plastid; F:nucleotide binding; C:membrane; C:thylakoid; P:biological_process; C:extracellular region
gmrcomp906_c0_seq3	chaperonin 20	1	0	1	14	C:cytosol; F:binding; F:protein binding; C:mitochondrion; P:protein metabolic process; P:cellular process; P:response to stress; P:response to abiotic stimulus; C:plastid; F:nucleotide binding; C:membrane; C:thylakoid; P:biological_process; C:extracellular region
gmrcomp906_c0_seq4	chaperonin 20	1	0	1	14	C:cytosol; F:binding; F:protein binding; C:mitochondrion; P:protein metabolic process; P:cellular process; P:response to stress; P:response to abiotic stimulus; C:plastid; F:nucleotide binding; C:membrane; C:thylakoid; P:biological_process; C:extracellular region
gmrcomp1754_c0_seq1	kd heat shock protein	1	0	1	2	P:response to stress; P:response to abiotic stimulus
gmrcomp103_c0_seq1	cxe carboxylesterase	1	0	1	1	P:metabolic process	EC:3.1.1.0
gmrcomp719_c0_seq1	40s ribosomal protein s23	1	0	1	6	C:nucleolus; F:structural molecule activity; C:ribosome; C:cytosol; P:translation; P:cellular process
gmrcomp719_c0_seq2	40s ribosomal protein s23	1	0	1	6	C:nucleolus; F:structural molecule activity; C:ribosome; C:cytosol; P:translation; P:cellular process
gmrcomp719_c0_seq3	40s ribosomal protein	1	0	1	6	C:nucleolus; F:structural molecule activity; C:ribosome; C:cytosol; P:translation; P:cellular process
gmrcomp1985_c0_seq1	ran binding	1	0	1	8	C:intracellular; F:protein binding; P:transport; P:cellular process; P:cellular protein modification process; F:nucleotide binding; F:kinase activity;	EC:2.7.11.0
gmrcomp1499_c0_seq1	component of kda polypeptide of photosystem ii reaction center	1	0	1	4	C:membrane; C:thylakoid; P:photosynthesis; C:plastid
gmrcomp8_c0_seq1	photosystem i reaction center subunit iv	1	0	1	4	C:plastid; C:membrane; C:thylakoid; P:photosynthesis
gmrcomp276_c0_seq1	magnesium chelatase h subunit	1	0	1	6	F:catalytic activity; P:biosynthetic process; P:cellular process; C:mitochondrion; F:nucleotide binding; C:plastid	EC:6.6.1.2; EC:6.6.1.1
gmrcomp276_c0_seq2	magnesium chelatase h subunit	1	0	1	6	F:catalytic activity; P:biosynthetic process; P:cellular process; C:mitochondrion; F:nucleotide binding; C:plastid	EC:6.6.1.1
gmrcomp130_c0_seq1	ribulose bisphosphate carboxylase oxygenase chloroplast expressed	1	0	1	7	P:biological_process; P:response to endogenous stimulus; F:sequence-specific DNA binding transcription factor activity; F:nucleotide binding; C:plastid; C:nucleoplasm;
gmrcomp1_c0_seq1	major chlorophyll a b binding protein	1	0	1	7	F:binding; P:generation of precursor metabolites and energy; P:photosynthesis; C:membrane; C:thylakoid; P:cellular protein modification process; C:plastid
gmrcomp1_c0_seq2	major chlorophyll a b binding protein	1	0	1	7	F:binding; P:generation of precursor metabolites and energy; P:photosynthesis; C:membrane; C:thylakoid; P:cellular protein modification process; C:plastid
gmrcomp1_c0_seq3	major chlorophyll a b binding protein	1	0	1	10	C:membrane; C:thylakoid; P:response to abiotic stimulus; F:binding; C:mitochondrion; P:cellular protein modification process; C:plastid; P:generation of precursor metabolites and energy; P:photosynthesis; C:extracellular region
gmrcomp1_c0_seq4	light-harvesting complex ii protein lhcb2	1	0	1	9	C:membrane; C:thylakoid; P:response to abiotic stimulus; F:binding; P:cellular protein modification process; C:plastid; P:generation of precursor metabolites and energy; P:photosynthesis; C:plasma membrane
gmrcomp1_c0_seq5	major chlorophyll a b binding protein	1	0	1	7	F:binding; P:generation of precursor metabolites and energy; P:photosynthesis; C:membrane; C:thylakoid; P:cellular protein modification process; C:plastid
gmrcomp1_c0_seq6	major chlorophyll a b binding protein	1	0	1	10	C:membrane; C:thylakoid; P:response to abiotic stimulus; F:binding; C:mitochondrion; P:cellular protein modification process; C:plastid; P:generation of precursor metabolites and energy; P:photosynthesis; C:extracellular region
gmrcomp1_c0_seq7	major chlorophyll a b binding protein	1	0	1	7	F:binding; P:generation of precursor metabolites and energy; P:photosynthesis; C:membrane; C:thylakoid; P:cellular protein modification process; C:plastid
gmrcomp1_c0_seq8	light-harvesting complex ii protein lhcb2	1	0	1	9	C:membrane; C:thylakoid; P:response to abiotic stimulus; F:binding; P:cellular protein modification process; C:plastid; P:generation of precursor metabolites and energy; P:photosynthesis; C:plasma membrane
gmrcomp1_c0_seq9	major chlorophyll a b binding protein	1	0	1	10	C:membrane; C:thylakoid; P:response to abiotic stimulus; F:binding; C:mitochondrion; P:cellular protein modification process; C:plastid; P:generation of precursor metabolites and energy; P:photosynthesis; C:extracellular region
gmrcomp1_c0_seq10	major chlorophyll a b binding protein	1	0	1	7	F:binding; P:generation of precursor metabolites and energy; P:photosynthesis; C:membrane; C:thylakoid; P:cellular protein modification process; C:plastid
gmrcomp1_c0_seq11	chlorophyll a b binding protein	1	0	1	9	C:membrane; C:thylakoid; P:response to abiotic stimulus; F:binding; P:cellular protein modification process; C:plastid; P:generation of precursor metabolites and energy; P:photosynthesis; C:plasma membrane
gmrcomp1_c0_seq12	chlorophyll a b binding protein	1	0	1	9	C:membrane; C:thylakoid; P:response to abiotic stimulus; F:binding; P:cellular protein modification process; C:plastid; P:generation of precursor metabolites and energy; P:photosynthesis; C:plasma membrane
gmrcomp1_c0_seq13	chlorophyll a b-binding protein	1	0	1	8	C:plastid; P:generation of precursor metabolites and energy; P:photosynthesis; P:response to abiotic stimulus; C:extracellular region; C:membrane; C:thylakoid; C:mitochondrion
gmrcomp1_c0_seq14	light harvesting chlorophyll a b binding protein	1	0	1	8	C:plastid; P:generation of precursor metabolites and energy; P:photosynthesis; P:response to abiotic stimulus; C:extracellular region; C:membrane; C:thylakoid; C:mitochondrion
gmrcomp513_c0_seq1	geranylgeranyl diphosphate synthase	1	0	1	12	F:transferase activity; P:metabolic process; P:biosynthetic process; P:cellular process; P:lipid metabolic process; P:secondary metabolic process; C:mitochondrion; F:binding; C:plastid; F:catalytic activity; C:membrane; C:endoplasmic reticulum	EC:2.5.1.10; EC:2.5.1.1; EC:2.5.1.29; EC:1.3.1.74
gmrcomp751_c0_seq4	chromatin remodeling complex subunit	1	0	1	1	F:binding
gmrcomp1266_c0_seq1	mitochondrial nad-dependent malate dehydrogenase	1	0	1	17	F:binding; C:cell wall; F:catalytic activity; C:mitochondrion; P:response to stress; P:response to abiotic stimulus; P:response to biotic stimulus; P:metabolic process; P:cellular process; P:carbohydrate metabolic process; F:nucleotide binding; C:plastid; P:biological_process; C:membrane; C:extracellular region; P:generation of precursor metabolites and energy; P:catabolic process	EC:1.1.1.37
gmrcomp1266_c0_seq2	mitochondrial nad-dependent malate dehydrogenase	1	0	1	17	F:binding; C:cell wall; F:catalytic activity; P:response to stress; P:response to abiotic stimulus; P:response to biotic stimulus; P:metabolic process; P:cellular process; P:carbohydrate metabolic process; F:nucleotide binding; C:mitochondrion; C:plastid; P:biological_process; C:membrane; C:extracellular region; P:generation of precursor metabolites and energy; P:catabolic process	EC:1.1.1.37
gmrcomp1266_c0_seq3	mitochondrial nad-dependent malate dehydrogenase	1	0	1	17	F:binding; C:cell wall; F:catalytic activity; C:mitochondrion; P:response to stress; P:response to abiotic stimulus; P:response to biotic stimulus; P:metabolic process; P:cellular process; P:carbohydrate metabolic process; F:nucleotide binding; C:plastid; P:biological_process; C:membrane; C:extracellular region; P:generation of precursor metabolites and energy; P:catabolic process	EC:1.1.1.37
gmrcomp1266_c0_seq4	mitochondrial nad-dependent malate dehydrogenase	1	0	1	17	C:cytosol; F:binding; C:cell wall; F:catalytic activity; C:mitochondrion; P:response to stress; P:response to abiotic stimulus; P:response to biotic stimulus; P:metabolic process; P:cellular process; P:carbohydrate metabolic process; F:nucleotide binding; C:plastid; P:biological_process; C:Golgi apparatus; P:generation of precursor metabolites and energy; P:catabolic process	EC:1.1.1.37
gmrcomp1266_c0_seq5	mitochondrial nad-dependent malate dehydrogenase	1	0	1	17	F:binding; C:cell wall; F:catalytic activity; P:response to stress; P:response to abiotic stimulus; P:response to biotic stimulus; P:metabolic process; P:cellular process; P:carbohydrate metabolic process; F:nucleotide binding; C:mitochondrion; C:plastid; P:biological_process; C:membrane; C:extracellular region; P:generation of precursor metabolites and energy; P:catabolic process	EC:1.1.1.37
gmrcomp1266_c0_seq6	mitochondrial nad-dependent malate dehydrogenase	1	0	1	17	F:binding; C:cell wall; F:catalytic activity; P:response to stress; P:response to abiotic stimulus; P:response to biotic stimulus; P:metabolic process; P:cellular process; P:carbohydrate metabolic process; F:nucleotide binding; C:mitochondrion; C:plastid; P:biological_process; C:membrane; C:extracellular region; P:generation of precursor metabolites and energy; P:catabolic process	EC:1.1.1.37
gmrcomp1266_c0_seq7	mitochondrial nad-dependent malate dehydrogenase	1	0	1	17	F:binding; C:cell wall; F:catalytic activity; P:response to stress; P:response to abiotic stimulus; P:response to biotic stimulus; P:metabolic process; P:cellular process; P:carbohydrate metabolic process; F:nucleotide binding; C:mitochondrion; C:plastid; P:biological_process; C:membrane; C:extracellular region; P:generation of precursor metabolites and energy; P:catabolic process	EC:1.1.1.37
gmrcomp1266_c0_seq8	mitochondrial nad-dependent malate dehydrogenase	1	0	1	17	F:binding; C:cell wall; F:catalytic activity; P:response to stress; P:response to abiotic stimulus; P:response to biotic stimulus; P:metabolic process; P:cellular process; P:carbohydrate metabolic process; F:nucleotide binding; C:mitochondrion; C:plastid; P:biological_process; C:membrane; C:extracellular region; P:generation of precursor metabolites and energy; P:catabolic process	EC:1.1.1.37
gmrcomp1266_c0_seq9	mitochondrial nad-dependent malate dehydrogenase	1	0	1	17	F:binding; C:cell wall; F:catalytic activity; C:mitochondrion; P:response to stress; P:response to abiotic stimulus; P:response to biotic stimulus; P:metabolic process; P:cellular process; P:carbohydrate metabolic process; F:nucleotide binding; C:plastid; P:biological_process; C:membrane; C:extracellular region; P:generation of precursor metabolites and energy; P:catabolic process	EC:1.1.1.37
gmrcomp1266_c0_seq10	mitochondrial nad-dependent malate dehydrogenase	1	0	1	17	F:binding; C:cell wall; F:catalytic activity; C:mitochondrion; P:response to stress; P:response to abiotic stimulus; P:response to biotic stimulus; P:metabolic process; P:cellular process; P:carbohydrate metabolic process; F:nucleotide binding; C:plastid; P:biological_process; C:membrane; C:extracellular region; P:generation of precursor metabolites and energy; P:catabolic process	EC:1.1.1.37
gmrcomp1266_c0_seq11	mitochondrial nad-dependent malate dehydrogenase	1	0	1	17	F:binding; C:cell wall; F:catalytic activity; C:mitochondrion; P:response to stress; P:response to abiotic stimulus; P:response to biotic stimulus; P:metabolic process; P:cellular process; P:carbohydrate metabolic process; F:nucleotide binding; C:plastid; P:biological_process; C:membrane; C:extracellular region; P:generation of precursor metabolites and energy; P:catabolic process	EC:1.1.1.37
gmrcomp1266_c0_seq12	mitochondrial nad-dependent malate dehydrogenase	1	0	1	17	F:binding; C:cell wall; F:catalytic activity; C:mitochondrion; P:response to stress; P:response to abiotic stimulus; P:response to biotic stimulus; P:metabolic process; P:cellular process; P:carbohydrate metabolic process; F:nucleotide binding; C:plastid; P:biological_process; C:membrane; C:extracellular region; P:generation of precursor metabolites and energy; P:catabolic process	EC:1.1.1.37
gmrcomp1266_c0_seq13	mitochondrial nad-dependent malate dehydrogenase	1	0	1	17	F:binding; C:cell wall; F:catalytic activity; C:mitochondrion; P:response to stress; P:response to abiotic stimulus; P:response to biotic stimulus; P:metabolic process; P:cellular process; P:carbohydrate metabolic process; F:nucleotide binding; C:plastid; P:biological_process; C:membrane; C:extracellular region; P:generation of precursor metabolites and energy; P:catabolic process	EC:1.1.1.37
gmrcomp1004_c0_seq1	galactose mutarotase-like	1	0	1	9	P:carbohydrate metabolic process; C:membrane; C:intracellular; F:carbohydrate binding; P:generation of precursor metabolites and energy; P:photosynthesis; F:catalytic activity; C:plastid; C:thylakoid
gmrcomp1862_c0_seq1	subtilase family protein	1	0	1	9	F:protein binding; F:hydrolase activity; C:external encapsulating structure; C:extracellular region; C:cell wall; P:protein metabolic process; P:catabolic process; C:membrane; P:biological_process	EC:3.4.21.0
gmrcomp1862_c0_seq2	subtilase family protein	1	0	1	8	C:extracellular region; C:membrane; P:biological_process; C:cell wall; P:protein metabolic process; P:catabolic process; F:protein binding; F:hydrolase activity	EC:3.4.21.0
gmrcomp1862_c0_seq3	subtilase family protein	1	0	1	9	F:protein binding; F:hydrolase activity; C:external encapsulating structure; C:extracellular region; C:cell wall; P:protein metabolic process; P:catabolic process; C:membrane; P:biological_process	EC:3.4.21.0
gmrcomp186_c0_seq1	at3g27160 myf5_3	1	0	1	6	C:ribosome; F:structural molecule activity; C:plastid; C:thylakoid; P:translation; P:cellular process
gmrcomp186_c0_seq2	at3g27160 myf5_3	1	0	1	6	C:ribosome; F:structural molecule activity; C:plastid; C:thylakoid; P:translation; P:cellular process
gmrcomp721_c1_seq1	cytoplasmic ribosomal protein s13	1	0	1	5	F:structural molecule activity; C:ribosome; C:cytosol; P:translation; P:cellular process
gmrcomp721_c1_seq2	cytoplasmic ribosomal protein s13	1	0	1	5	F:structural molecule activity; C:ribosome; C:cytosol; P:translation; P:cellular process
gmrcomp721_c1_seq3	cytoplasmic ribosomal protein s13	1	0	1	5	F:structural molecule activity; C:ribosome; C:cytosol; P:translation; P:cellular process
gmrcomp721_c1_seq4	cytoplasmic ribosomal protein s13	1	0	1	5	F:structural molecule activity; C:ribosome; C:cytosol; P:translation; P:cellular process
gmrcomp721_c1_seq6	40s ribosomal protein s13	1	0	1	14	P:cell cycle; P:translation; C:cell wall; C:nucleolus; P:anatomical structure morphogenesis; P:cellular component organization; P:cell differentiation; P:multicellular organismal development; F:structural molecule activity; C:ribosome; C:cytosol; C:plastid; C:membrane; P:cellular process
gmrcomp721_c1_seq7	cytoplasmic ribosomal protein s13	1	0	1	5	F:structural molecule activity; C:ribosome; C:cytosol; P:translation; P:cellular process
gmrcomp721_c1_seq8	40s ribosomal protein s13	1	0	1	15	P:cell cycle; P:translation; C:cell wall; C:nucleolus; P:anatomical structure morphogenesis; P:cellular component organization; P:cell differentiation; P:multicellular organismal development; F:structural molecule activity; C:ribosome; C:cytosol; C:plastid; C:membrane; C:Golgi apparatus; P:cellular process
gmrcomp721_c1_seq9	40s ribosomal protein s13	1	0	1	14	P:cell cycle; P:translation; C:cell wall; C:nucleolus; P:anatomical structure morphogenesis; P:cellular component organization; P:cell differentiation; P:multicellular organismal development; F:structural molecule activity; C:ribosome; C:cytosol; C:plastid; C:membrane; P:cellular process
gmrcomp721_c1_seq10	ribosomal protein s13	1	0	1	5	F:structural molecule activity; C:ribosome; C:cytosol; P:translation; P:cellular process
gmrcomp721_c1_seq11	ribosomal protein s13	1	0	1	5	F:structural molecule activity; C:ribosome; C:cytosol; P:translation; P:cellular process
gmrcomp721_c1_seq13	ribosomal protein s13	1	0	1	5	F:structural molecule activity; C:ribosome; C:cytosol; P:translation; P:cellular process
gmrcomp127_c0_seq1	aquaporin	1	0	1	6	P:response to endogenous stimulus; C:membrane; F:transporter activity; F:protein binding; P:transport; P:cellular process
gmrcomp270_c0_seq3	yth domain-containing	1	0	1	3	F:RNA binding; P:nucleobase-containing compound metabolic process; F:catalytic activity	EC:5.4.99.12
gmrcomp1935_c0_seq1	atp binding	1	0	1	15	P:translation; C:cell wall; P:cellular protein modification process; F:kinase activity; P:response to biotic stimulus; C:membrane; C:plasma membrane; F:structural molecule activity; P:signal transduction; F:catalytic activity; F:nucleotide binding; C:ribosome; C:cytosol; ; P:cellular process	EC:2.7.11.0; EC:2.7.11.26
gmrcomp245_c0_seq1	calmodulin	1	0	1	15	C:cytosol; P:metabolic process; F:binding; F:transferase activity; P:post-embryonic development; P:response to abiotic stimulus; P:biological_process; C:membrane; C:vacuole; F:protein binding; F:catalytic activity; P:pollination; P:cellular process; P:signal transduction; C:plasma membrane	EC:1.3.1.74
gmrcomp245_c0_seq2	calmodulin	1	0	1	15	C:cytosol; P:metabolic process; F:binding; F:transferase activity; P:post-embryonic development; P:response to abiotic stimulus; P:biological_process; C:membrane; C:vacuole; F:protein binding; F:catalytic activity; P:pollination; P:cellular process; P:signal transduction; C:plasma membrane	EC:1.3.1.74
gmrcomp864_c0_seq1	predicted protein [Populus trichocarpa]	1	0	1	2	C:membrane; C:mitochondrion
gmrcomp864_c0_seq2	predicted protein [Populus trichocarpa]	1	0	1	2	C:membrane; C:mitochondrion
gmrcomp630_c0_seq1	60s ribosomal protein l32	1	0	1	7	C:nucleolus; C:Golgi apparatus; F:structural molecule activity; P:cellular process; C:ribosome; C:cytosol; P:translation
gmrcomp630_c0_seq2	60s ribosomal protein l32	1	0	1	7	C:nucleolus; C:Golgi apparatus; F:structural molecule activity; P:cellular process; C:ribosome; C:cytosol; P:translation
gmrcomp1243_c0_seq1	pde225 ptac7	1	0	1	1	C:plastid
gmrcomp1263_c0_seq1	predicted protein [Populus trichocarpa]	1	0	1	6	F:transporter activity; C:thylakoid; C:plastid; P:transport; C:membrane; P:cellular process
gmrcomp1263_c0_seq2	predicted protein [Populus trichocarpa]	1	0	1	6	F:transporter activity; C:thylakoid; C:plastid; P:transport; C:membrane; P:cellular process
gmrcomp716_c0_seq1	conserved hypothetical protein [Ricinus communis]	1	0	1	3	P:metabolic process; C:plastid; F:catalytic activity
gmrcomp1033_c0_seq1	fiber protein fb34	1	0	1	2	C:cytoplasm; C:plasma membrane
gmrcomp744_c0_seq1	subtilisin-like protease	1	0	1	11	F:protein binding; C:cell wall; F:hydrolase activity; P:reproduction; P:post-embryonic development; P:metabolic process; P:cellular process; P:protein metabolic process; P:catabolic process; P:biological_process; C:extracellular region	EC:3.4.21.0
gmrcomp744_c0_seq2	subtilisin-like protease	1	0	1	11	F:protein binding; C:cell wall; F:hydrolase activity; P:reproduction; P:post-embryonic development; P:metabolic process; P:cellular process; P:protein metabolic process; P:catabolic process; P:biological_process; C:extracellular region	EC:3.4.21.0
gmrcomp438_c0_seq1	aspartic proteinase nepenthesin-1	1	0	1	7	P:response to stress; P:response to abiotic stimulus; F:hydrolase activity; P:response to endogenous stimulus; P:protein metabolic process; P:catabolic process; C:endoplasmic reticulum	EC:3.4.23.0
gmrcomp438_c0_seq2	aspartic proteinase nepenthesin-1	1	0	1	7	P:response to stress; P:response to abiotic stimulus; F:hydrolase activity; P:response to endogenous stimulus; P:protein metabolic process; P:catabolic process; C:endoplasmic reticulum	EC:3.4.23.0
gmrcomp438_c1_seq1	aspartyl protease family protein	1	0	1	6	C:membrane; C:plasma membrane; C:cell wall; P:protein metabolic process; P:catabolic process; F:hydrolase activity	EC:3.4.23.0
gmrcomp438_c1_seq2	aspartyl protease family protein	1	0	1	6	C:membrane; C:plasma membrane; C:cell wall; P:protein metabolic process; P:catabolic process; F:hydrolase activity	EC:3.4.23.0
gmrcomp438_c1_seq3	aspartyl protease family protein	1	0	1	6	C:membrane; C:plasma membrane; C:cell wall; P:protein metabolic process; P:catabolic process; F:hydrolase activity	EC:3.4.23.0
gmrcomp438_c1_seq6	receptor-like protein kinase homolog rk20-1	1	0	1	1	F:transferase activity
gmrcomp289_c0_seq1	ultraviolet-b-repressible protein	1	0	1	4	C:membrane; C:thylakoid; P:photosynthesis; C:plastid
gmrcomp1406_c0_seq1	unknown [Glycine max]	1	0	1	3	C:membrane; C:plastid; C:thylakoid
gmrcomp1861_c0_seq1	fiber protein fb11	1	0	1	2	C:mitochondrion; C:membrane
gmrcomp101_c0_seq1	dehydration-responsive protein rd22	1	0	1	3	P:response to stress; P:response to abiotic stimulus; P:response to endogenous stimulus
gmrcomp101_c0_seq2	dehydration-responsive protein rd22	1	0	1	3	P:response to stress; P:response to abiotic stimulus; P:response to endogenous stimulus
gmrcomp1605_c0_seq2	predicted protein [Populus trichocarpa]	1	0	1	12	F:catalytic activity; P:biosynthetic process; P:cellular process; P:lipid metabolic process; C:plasma membrane; F:binding; C:membrane; P:reproduction; P:cell differentiation; P:multicellular organismal development; P:metabolic process; F:nucleotide binding
gmrcomp569_c0_seq1	luminal binding protein	1	0	1	18	C:cell wall; P:metabolic process; P:response to stress; P:cellular process; P:protein metabolic process; P:catabolic process; C:nucleolus; P:cellular component organization; P:cell differentiation; P:multicellular organismal development; P:response to abiotic stimulus; F:nucleotide binding; C:endoplasmic reticulum; F:catalytic activity; C:plastid; C:vacuole; P:biological_process; C:plasma membrane	EC:1.3.1.74
gmrcomp569_c0_seq2	luminal binding protein	1	0	1	18	C:cell wall; P:metabolic process; P:response to stress; P:cellular process; P:protein metabolic process; P:catabolic process; C:nucleolus; P:cellular component organization; P:cell differentiation; P:multicellular organismal development; P:response to abiotic stimulus; F:nucleotide binding; C:endoplasmic reticulum; F:catalytic activity; C:plastid; C:vacuole; P:biological_process; C:plasma membrane	EC:1.3.1.74
gmrcomp569_c0_seq3	luminal binding protein	1	0	1	16	C:cell wall; P:response to stress; P:cellular process; P:protein metabolic process; P:catabolic process; C:nucleolus; P:cellular component organization; P:cell differentiation; P:multicellular organismal development; P:response to abiotic stimulus; F:nucleotide binding; C:endoplasmic reticulum; C:plastid; C:vacuole; P:biological_process; C:plasma membrane
gmrcomp569_c0_seq4	luminal binding protein	1	0	1	17	C:cell wall; P:response to stress; P:cellular process; P:protein metabolic process; P:catabolic process; C:nucleolus; P:cellular component organization; P:cell differentiation; P:multicellular organismal development; P:response to abiotic stimulus; C:membrane; C:vacuole; F:nucleotide binding; C:endoplasmic reticulum; C:plastid; P:biological_process; C:plasma membrane
gmrcomp1905_c0_seq1	oxygen evolving enhancer 3 family protein	1	0	1	7	C:plastid; C:thylakoid; F:molecular_function; C:cell; P:generation of precursor metabolites and energy; P:photosynthesis; C:membrane
gmrcomp1535_c0_seq1	20s proteasome beta subunit pbg1	1	0	1	10	C:ribosome; C:intracellular; P:biological_process; P:protein metabolic process; P:catabolic process; P:cellular process; C:nucleus; F:hydrolase activity; P:response to stress; P:response to abiotic stimulus	EC:3.4.25.0
gmrcomp1535_c0_seq2	20s proteasome beta subunit pbg1	1	0	1	10	C:ribosome; C:intracellular; P:biological_process; P:protein metabolic process; P:catabolic process; P:cellular process; C:nucleus; F:hydrolase activity; P:response to stress; P:response to abiotic stimulus	EC:3.4.25.0
gmrcomp1535_c0_seq3	20s proteasome beta subunit pbg1	1	0	1	10	C:ribosome; C:intracellular; P:biological_process; P:protein metabolic process; P:catabolic process; P:cellular process; C:nucleus; F:hydrolase activity; P:response to stress; P:response to abiotic stimulus	EC:3.4.25.0
gmrcomp1535_c0_seq4	20s proteasome beta subunit pbg1	1	0	1	10	C:ribosome; C:intracellular; P:biological_process; P:protein metabolic process; P:catabolic process; P:cellular process; C:nucleus; F:hydrolase activity; P:response to stress; P:response to abiotic stimulus	EC:3.4.25.0
gmrcomp1135_c0_seq1	eukaryotic translation initiation factor	1	0	1	19	P:regulation of gene expression, epigenetic; ; C:nucleoplasm; F:protein binding; P:cellular component organization; P:cellular protein modification process; P:response to stress; P:response to biotic stimulus; P:cellular process; C:nucleus; F:RNA binding; F:translation factor activity, nucleic acid binding; P:nucleobase-containing compound metabolic process; C:nucleolus; C:cytosol; P:DNA metaboli…
gmrcomp1135_c0_seq2	eukaryotic translation initiation factor	1	0	1	19	P:regulation of gene expression, epigenetic; ; C:nucleoplasm; F:protein binding; P:cellular component organization; P:cellular protein modification process; P:response to stress; P:response to biotic stimulus; P:cellular process; C:nucleus; F:RNA binding; F:translation factor activity, nucleic acid binding; P:nucleobase-containing compound metabolic process; C:nucleolus; C:cytosol; P:DNA metaboli…
gmrcomp514_c0_seq1	4-hydroxy-3-methylbut-2-enyl diphosphate	1	0	1	8	F:catalytic activity; P:biosynthetic process; P:cellular process; P:lipid metabolic process; P:secondary metabolic process; C:plastid; P:carbohydrate metabolic process; P:metabolic process	EC:1.17.1.2; EC:1.17.7.1
gmrcomp1613_c0_seq1	isocitrate lyase	1	0	1	6	P:generation of precursor metabolites and energy; P:catabolic process; C:peroxisome; F:catalytic activity; P:carbohydrate metabolic process; P:cellular process	EC:4.1.3.1
gmrcomp1458_c0_seq1	uncharacterized protein	1	0	1	4	C:membrane; C:plastid; C:thylakoid; C:mitochondrion
gmrcomp722_c0_seq1	protein	1	0	1	6	F:structural molecule activity; C:ribosome; C:cytosol; C:membrane; P:translation; P:cellular process
gmrcomp722_c0_seq2	protein	1	0	1	6	F:structural molecule activity; C:ribosome; C:cytosol; C:membrane; P:translation; P:cellular process
gmrcomp722_c0_seq3	protein	1	0	1	6	F:structural molecule activity; C:ribosome; C:cytosol; C:membrane; P:translation; P:cellular process
gmrcomp722_c0_seq4	protein	1	0	1	6	F:structural molecule activity; C:ribosome; C:cytosol; C:membrane; P:translation; P:cellular process
gmrcomp722_c0_seq5	protein	1	0	1	6	F:structural molecule activity; C:ribosome; C:cytosol; C:membrane; P:translation; P:cellular process
gmrcomp1599_c0_seq1	at4g39970 t5j17_140	1	0	1	3	P:metabolic process; F:hydrolase activity; C:plastid
gmrcomp352_c0_seq1	cytochrome c1 precursor	1	0	1	6	C:membrane; C:mitochondrion; F:molecular_function; F:binding; P:transport; P:generation of precursor metabolites and energy
gmrcomp352_c0_seq2	cytochrome c1 precursor	1	0	1	6	C:membrane; C:mitochondrion; F:molecular_function; F:binding; P:transport; P:generation of precursor metabolites and energy
gmrcomp51_c0_seq1	light-harvesting complex i protein lhca2	1	0	1	7	F:binding; P:generation of precursor metabolites and energy; P:photosynthesis; C:membrane; C:thylakoid; P:cellular protein modification process; C:plastid
gmrcomp118_c0_seq1	phox domain-containing protein	1	0	1	8	F:lipid binding; C:endosome; C:membrane; F:protein binding; P:transport; P:cellular process; P:protein metabolic process; C:cytosol
gmrcomp1390_c0_seq1	atp synthase gamma	1	0	1	12	C:cell wall; F:transporter activity; F:binding; C:nucleolus; P:transport; P:biosynthetic process; P:generation of precursor metabolites and energy; P:nucleobase-containing compound metabolic process; F:hydrolase activity; C:membrane; C:mitochondrion; C:plastid
gmrcomp1390_c0_seq2	atp synthase gamma	1	0	1	12	C:cell wall; F:transporter activity; F:binding; C:nucleolus; P:transport; P:biosynthetic process; P:generation of precursor metabolites and energy; P:nucleobase-containing compound metabolic process; F:hydrolase activity; C:membrane; C:mitochondrion; C:plastid
gmrcomp979_c0_seq1	hydroxycinnamoyl- :quinate hydroxycinnamoyltransferase	1	0	1	1	F:transferase activity	EC:2.3.1.0
gmrcomp979_c0_seq2	hydroxycinnamoyl shikimate quinate hydroxycinnamoyltransferase	1	0	1	5	P:biological_process; P:biosynthetic process; ; P:secondary metabolic process; F:transferase activity
gmrcomp979_c0_seq3	hydroxycinnamoyl- :quinate hydroxycinnamoyltransferase	1	0	1	1	F:transferase activity	EC:2.3.1.0
gmrcomp979_c0_seq4	hydroxycinnamoyl shikimate quinate hydroxycinnamoyltransferase	1	0	1	1	F:transferase activity	EC:2.3.1.0
gmrcomp979_c0_seq5	hydroxycinnamoyl- shikimate quinate hydroxycinnamoyltransferase	1	0	1	1	F:transferase activity	EC:2.3.1.0
gmrcomp217_c0_seq1	aquaporin pip2 3	1	0	1	4	P:transport; P:cellular process; C:membrane; F:transporter activity
gmrcomp1846_c0_seq1	aldo keto reductase family protein	1	0	1	3	C:cell wall; F:catalytic activity; C:plastid
gmrcomp1846_c0_seq2	aldo keto reductase family protein	1	0	1	2	C:cell wall; C:plastid
gmrcomp1655_c0_seq1	predicted protein [Populus trichocarpa]	1	0	1	4	C:membrane; C:plastid; C:thylakoid; F:protein binding
gmrcomp590_c0_seq1	dehydroascorbate reductase	1	0	1	5	F:transferase activity; P:metabolic process; F:catalytic activity; ; P:cellular process	EC:1.8.5.1
gmrcomp1817_c0_seq1	yggt family protein	1	0	1	7	C:plastid; F:transporter activity; P:cellular component organization; P:cellular process; C:membrane; C:thylakoid; P:transport
gmrcomp955_c0_seq1	acyl carrier protein 1	1	0	1	6	F:binding; P:biosynthetic process; P:cellular process; P:lipid metabolic process; F:catalytic activity; P:metabolic process
gmrcomp955_c0_seq2	acyl carrier protein	1	0	1	6	F:binding; P:biosynthetic process; P:cellular process; P:lipid metabolic process; F:catalytic activity; P:metabolic process
gmrcomp1338_c0_seq1	mybr domain class transcription factor	1	0	1	2	P:response to endogenous stimulus; F:binding
gmrcomp1338_c0_seq2	mybr domain class transcription factor	1	0	1	2	P:response to endogenous stimulus; F:binding
gmrcomp1338_c0_seq3	myb transcription factor myb138	1	0	1	2	P:response to endogenous stimulus; F:binding
gmrcomp1338_c0_seq4	myb-like transcription factor-like protein	1	0	1	6	P:response to endogenous stimulus; F:nucleic acid binding; P:biological_process; P:response to stress; P:response to abiotic stimulus;
gmrcomp903_c0_seq1	protein kinase	1	0	1	1	F:kinase activity
gmrcomp903_c0_seq2	protein kinase	1	0	1	1	F:kinase activity
gmrcomp903_c0_seq3	protein kinase	1	0	1	1	F:kinase activity
gmrcomp903_c0_seq4	amidase family protein	1	0	1	8	F:catalytic activity; P:biosynthetic process; P:cellular process; F:hydrolase activity; C:cytosol; ; P:metabolic process; P:catabolic process	EC:6.3.5.0; EC:3.5.1.4
gmrcomp903_c0_seq5	amidase family protein	1	0	1	8	F:catalytic activity; P:biosynthetic process; P:cellular process; F:hydrolase activity; C:cytosol; ; P:metabolic process; P:catabolic process	EC:6.3.5.0; EC:3.5.1.4
gmrcomp903_c0_seq6	short-chain dehydrogenase reductase family protein	1	0	1	9	F:catalytic activity; C:membrane; C:plastid; P:metabolic process; F:nucleotide binding; P:biosynthetic process; P:cellular process; P:carbohydrate metabolic process; P:photosynthesis	EC:1.3.1.33
gmrcomp903_c0_seq7	short-chain dehydrogenase reductase family protein	1	0	1	9	F:catalytic activity; C:membrane; C:plastid; P:metabolic process; F:nucleotide binding; P:biosynthetic process; P:cellular process; P:carbohydrate metabolic process; P:photosynthesis	EC:1.3.1.33
gmrcomp903_c0_seq8	translation initiation factor-like protein	1	0	1	3	F:translation factor activity, nucleic acid binding; C:ribosome; P:translation
gmrcomp980_c0_seq1	proliferation-associated 2g4, putative [Ricinus communis]	1	0	1	6	C:nucleolus; F:hydrolase activity; C:plasma membrane; P:cellular process; P:protein metabolic process; P:catabolic process	EC:3.4.11.0
gmrcomp980_c0_seq2	proliferation-associated 2g4, putative [Ricinus communis]	1	0	1	6	C:nucleolus; F:hydrolase activity; C:plasma membrane; P:cellular process; P:protein metabolic process; P:catabolic process	EC:3.4.11.0
gmrcomp1554_c0_seq1	ubiquitin-associated protein	1	0	1	4	C:vacuole; F:protein binding; P:cellular component organization; P:cellular process
gmrcomp1554_c0_seq2	ubiquitin-associated protein	1	0	1	4	C:vacuole; F:protein binding; P:cellular component organization; P:cellular process
gmrcomp1554_c0_seq3	protein	1	0	1	4	C:vacuole; F:protein binding; P:cellular component organization; P:cellular process
gmrcomp804_c0_seq1	fructose- -	1	0	1	16	P:biosynthetic process; P:carbohydrate metabolic process; P:photosynthesis; F:binding; P:generation of precursor metabolites and energy; P:response to stress; P:response to abiotic stimulus; F:hydrolase activity; P:cellular process; C:plastid; F:catalytic activity; C:extracellular region; P:catabolic process; P:nucleobase-containing compound metabolic process; P:secondary metabolic process; P:met…	EC:3.1.3.11; EC:1.3.1.74
gmrcomp804_c0_seq2	fructose- -	1	0	1	16	P:biosynthetic process; P:carbohydrate metabolic process; P:photosynthesis; F:binding; P:generation of precursor metabolites and energy; P:response to stress; P:response to abiotic stimulus; F:hydrolase activity; P:cellular process; C:plastid; F:catalytic activity; C:extracellular region; P:catabolic process; P:nucleobase-containing compound metabolic process; P:secondary metabolic process; P:met…	EC:3.1.3.11; EC:1.3.1.74
gmrcomp804_c0_seq3	fructose- -bisphosphatase	1	0	1	14	F:hydrolase activity; P:response to stress; P:response to abiotic stimulus; P:generation of precursor metabolites and energy; P:photosynthesis; C:plastid; C:extracellular region; P:carbohydrate metabolic process; P:cellular process; P:biosynthetic process; P:catabolic process; P:nucleobase-containing compound metabolic process; P:secondary metabolic process; P:metabolic process	EC:3.1.3.11
gmrcomp1096_c0_seq1	cia2 (chloroplast import apparatus 2) transcription regulator	1	0	1	4	P:transport; P:cellular process; C:nucleus;
gmrcomp1096_c0_seq2	cia2 (chloroplast import apparatus 2) transcription regulator	1	0	1	4	P:transport; P:cellular process; C:nucleus;
gmrcomp1096_c0_seq3	cia2 (chloroplast import apparatus 2) transcription regulator	1	0	1	4	P:transport; P:cellular process; C:nucleus;
gmrcomp1096_c0_seq4	cia2 (chloroplast import apparatus 2) transcription regulator	1	0	1	4	P:transport; P:cellular process; C:nucleus;
gmrcomp806_c0_seq1	40s ribosomal protein	1	0	1	4	C:membrane; C:cell wall; C:ribosome; C:plastid
gmrcomp597_c0_seq1	60s ribosomal protein l23	1	0	1	10	C:nucleolus; F:structural molecule activity; P:reproduction; P:post-embryonic development; P:embryo development; C:ribosome; C:cytosol; P:translation; C:mitochondrion; P:cellular process
gmrcomp597_c0_seq2	60s ribosomal protein l23	1	0	1	7	C:nucleolus; F:structural molecule activity; C:ribosome; C:cytosol; P:translation; C:mitochondrion; P:cellular process
gmrcomp597_c0_seq3	60s ribosomal protein l23	1	0	1	10	C:nucleolus; F:structural molecule activity; P:reproduction; P:post-embryonic development; P:embryo development; C:ribosome; C:cytosol; P:translation; C:mitochondrion; P:cellular process
gmrcomp597_c0_seq4	60s ribosomal protein l23	1	0	1	7	C:nucleolus; F:structural molecule activity; C:ribosome; C:cytosol; P:translation; C:mitochondrion; P:cellular process
gmrcomp577_c0_seq1	flavanone-3-hydroxylase	1	0	1	6	F:binding; F:catalytic activity; P:biosynthetic process; ; P:secondary metabolic process; P:metabolic process	EC:1.14.11.9; EC:1.13.11.0
gmrcomp577_c0_seq2	flavanone 3-hydroxylase	1	0	1	7	F:catalytic activity; P:biosynthetic process; ; P:secondary metabolic process; F:binding; P:response to abiotic stimulus; P:metabolic process	EC:1.14.11.9; EC:1.13.11.0
gmrcomp835_c0_seq1	protoporphyrinogen chloroplast	1	0	1	8	C:cytosol; P:metabolic process; P:biosynthetic process; P:cellular process; F:catalytic activity; C:plastid; C:thylakoid; F:nucleotide binding	EC:1.3.3.4; EC:1.4.3.5
gmrcomp1460_c0_seq1	metal ion binding	1	0	1	2	P:transport; F:binding
gmrcomp430_c0_seq1	zinc finger	1	0	1	3	F:hydrolase activity; P:biological_process; P:response to biotic stimulus
gmrcomp929_c0_seq1	atp-dependent protease la domain-containing protein	1	0	1	4	C:plastid; P:protein metabolic process; P:catabolic process; F:hydrolase activity
gmrcomp1214_c0_seq1	#NAME?	1	0	1	1	C:plastid
gmrcomp394_c0_seq1	serine carboxypeptidase-like acyltransferase	1	0	1	1	F:hydrolase activity
gmrcomp394_c0_seq2	serine carboxypeptidase-like acyltransferase	1	0	1	1	F:hydrolase activity
gmrcomp394_c0_seq3	serine carboxypeptidase-like acyltransferase	1	0	1	1	F:hydrolase activity
gmrcomp394_c0_seq4	serine carboxypeptidase-like acyltransferase	1	0	1	1	F:hydrolase activity
gmrcomp1642_c0_seq1	lipid binding	1	0	1	1	C:membrane
gmrcomp1405_c0_seq1	brain protein 44	1	0	1	1	C:mitochondrion
gmrcomp1667_c1_seq1	lactosylceramide 4-alpha-	1	0	1	2	C:mitochondrion; F:transferase activity
gmrcomp1667_c2_seq1	phosphate-responsive 1 family protein	1	0	1	3	C:cell wall; C:Golgi apparatus; P:growth
gmrcomp604_c0_seq1	lipid binding	1	0	1	7	F:lipid binding; C:plasma membrane; P:transport; C:extracellular region; C:membrane; C:plastid; C:thylakoid
gmrcomp604_c0_seq2	lipid binding	1	0	1	7	F:lipid binding; C:plasma membrane; P:transport; C:extracellular region; C:membrane; C:plastid; C:thylakoid
gmrcomp388_c0_seq1	rna recognition motif -containing protein	1	0	1	3	C:plastid; C:membrane; C:thylakoid
gmrcomp388_c0_seq2	rna recognition motif -containing protein	1	0	1	3	C:plastid; C:membrane; C:thylakoid
gmrcomp1062_c0_seq1	cxe carboxylesterase	1	0	1	1	F:carboxylic ester hydrolase activity	EC:3.1.1.0
gmrcomp1062_c0_seq2	cxe carboxylesterase	1	0	1	1	F:carboxylic ester hydrolase activity	EC:3.1.1.0
gmrcomp1062_c0_seq3	gibberellin receptor	1	0	1	1	F:carboxylic ester hydrolase activity	EC:3.1.1.0
gmrcomp1062_c0_seq4	protein	1	0	1	1	F:carboxylic ester hydrolase activity	EC:3.1.1.0
gmrcomp1062_c0_seq5	protein	1	0	1	1	F:carboxylic ester hydrolase activity	EC:3.1.1.0
gmrcomp1062_c0_seq6	gibberellin receptor	1	0	1	1	F:carboxylic ester hydrolase activity	EC:3.1.1.0
gmrcomp1062_c0_seq7	cxe carboxylesterase	1	0	1	1	F:carboxylic ester hydrolase activity	EC:3.1.1.0
gmrcomp1062_c0_seq8	gibberellin receptor	1	0	1	4	F:receptor activity; P:metabolic process; F:hydrolase activity; P:signal transduction	EC:3.1.1.1
gmrcomp1074_c0_seq1	transitional endoplasmic reticulum	1	0	1	17	C:cell wall; P:cell cycle; F:protein binding; P:cellular process; F:nucleotide binding; F:hydrolase activity; P:pollination; P:anatomical structure morphogenesis; P:cellular component organization; P:cell differentiation; P:cell growth; P:multicellular organismal development; C:cytoskeleton; C:nuclear envelope; C:ribosome; C:cytoplasm; C:plasma membrane	EC:3.6.4.3
gmrcomp603_c0_seq1	triose phosphate phosphate chloroplast	1	0	1	4	C:membrane; C:plastid; P:transport; F:transporter activity
gmrcomp603_c0_seq2	triose phosphate phosphate chloroplast	1	0	1	4	C:membrane; C:plastid; P:transport; F:transporter activity
gmrcomp650_c0_seq1	etiolation seedling like-ran2 small ras gtp-binding nuclear protein	1	0	1	15	C:cell wall; C:nucleolus; P:response to stress; P:response to abiotic stimulus; P:signal transduction; P:transport; P:cellular process; P:nucleobase-containing compound metabolic process; P:catabolic process; F:hydrolase activity; P:biological_process; C:cytoplasm; F:nucleotide binding; C:plasma membrane; C:extracellular region
gmrcomp650_c0_seq2	gtp-binding protein	1	0	1	8	P:signal transduction; P:transport; P:cellular process; P:nucleobase-containing compound metabolic process; P:catabolic process; F:hydrolase activity; C:nucleus; F:nucleotide binding
gmrcomp650_c0_seq3	gtp-binding protein	1	0	1	8	P:signal transduction; P:transport; P:cellular process; P:nucleobase-containing compound metabolic process; P:catabolic process; F:hydrolase activity; C:nucleus; F:nucleotide binding
gmrcomp650_c0_seq4	gtp-binding protein	1	0	1	8	P:signal transduction; P:transport; P:cellular process; P:nucleobase-containing compound metabolic process; P:catabolic process; F:hydrolase activity; C:nucleus; F:nucleotide binding
gmrcomp1112_c0_seq1	26s proteasome non-atpase regulatory	1	0	1	18	P:protein metabolic process; P:catabolic process; P:cellular process; P:cellular component organization; P:response to endogenous stimulus; P:response to stress; P:response to biotic stimulus; C:intracellular; P:flower development; C:plastid; P:response to abiotic stimulus; P:post-embryonic development; P:biosynthetic process; ; P:secondary metabolic process; P:multicellular organismal developmen…
gmrcomp1112_c0_seq2	26s proteasome non-atpase regulatory	1	0	1	18	P:protein metabolic process; P:catabolic process; P:cellular process; P:cellular component organization; P:response to endogenous stimulus; P:response to stress; P:response to biotic stimulus; C:intracellular; P:flower development; C:plastid; P:response to abiotic stimulus; P:post-embryonic development; P:biosynthetic process; ; P:secondary metabolic process; P:multicellular organismal developmen…
gmrcomp1112_c0_seq3	26s proteasome non-atpase regulatory	1	0	1	21	P:protein metabolic process; P:catabolic process; P:cellular process; F:hydrolase activity; C:cytosol; P:cellular component organization; P:response to endogenous stimulus; P:response to stress; P:response to biotic stimulus; C:plastid; P:flower development; P:response to abiotic stimulus; P:post-embryonic development; P:biosynthetic process; ; P:secondary metabolic process; C:intracellular; P:mu…
gmrcomp457_c0_seq1	rna-binding protein	1	0	1	8	F:RNA binding; P:response to stress; P:response to abiotic stimulus; C:plastid; P:response to endogenous stimulus; C:membrane; C:thylakoid; F:nucleotide binding
gmrcomp457_c0_seq2	rna-binding protein	1	0	1	7	C:plastid; P:response to stress; P:response to abiotic stimulus; F:RNA binding; P:response to endogenous stimulus; C:membrane; C:thylakoid
gmrcomp457_c0_seq3	roc2_nicpl ame: full=31 kda chloroplastic ame: full=cp-rbp31 flags: precursor	1	0	1	10	F:RNA binding; P:response to stress; P:response to abiotic stimulus; C:plastid; P:response to endogenous stimulus; C:membrane; C:thylakoid; F:nucleotide binding; C:intracellular; P:nucleobase-containing compound metabolic process
gmrcomp89_c0_seq1	component of kda polypeptide of photosystem ii reaction center	1	0	1	5	P:generation of precursor metabolites and energy; P:photosynthesis; C:membrane; C:plastid; C:thylakoid
gmrcomp1302_c0_seq1	fasciclin-like arabinogalactan protein	1	0	1	2	C:cell wall; C:plasma membrane
gmrcomp1302_c0_seq2	fasciclin-like arabinogalactan protein	1	0	1	2	C:cell wall; C:plasma membrane
gmrcomp892_c0_seq1	29 kda rna-binding protein	1	0	1	3	C:intracellular; F:nucleotide binding; F:RNA binding
gmrcomp1100_c0_seq1	nucleosome chromatin assembly factor group	1	0	1	8	C:cytoplasm; P:biological_process; P:cellular component organization; P:cellular process; C:plasma membrane; C:nucleus; P:response to stress; P:DNA metabolic process
gmrcomp1100_c0_seq2	nucleosome assembly	1	0	1	8	C:cytoplasm; P:biological_process; P:cellular component organization; P:cellular process; C:plasma membrane; C:nucleus; P:response to stress; P:DNA metabolic process
gmrcomp1100_c0_seq3	nucleosome assembly	1	0	1	8	C:cytoplasm; P:biological_process; P:cellular component organization; P:cellular process; C:plasma membrane; C:nucleus; P:response to stress; P:DNA metabolic process
gmrcomp1100_c0_seq4	nucleosome chromatin assembly factor group	1	0	1	10	C:cytoplasm; P:biological_process; P:cellular component organization; P:cellular process; F:chromatin binding; C:plasma membrane; P:response to stress; P:DNA metabolic process; C:nucleus; C:intracellular
gmrcomp893_c0_seq1	class vii chitinase precursor	1	0	1	5	P:biological_process; F:hydrolase activity; P:cellular process; P:catabolic process; P:carbohydrate metabolic process	EC:3.2.1.14
gmrcomp1376_c0_seq1	trigger factor type chaperone family protein	1	0	1	6	P:protein metabolic process; P:cellular process; C:plastid; P:cellular protein modification process; F:catalytic activity; P:transport	EC:5.2.1.8
gmrcomp761_c0_seq1	nadh dehydrogenase	1	0	1	8	F:binding; F:catalytic activity; C:membrane; C:mitochondrion; P:generation of precursor metabolites and energy; P:biosynthetic process; P:cellular process; P:transport	EC:1.6.5.3
gmrcomp761_c0_seq2	nadh dehydrogenase	1	0	1	8	F:binding; F:catalytic activity; C:membrane; C:mitochondrion; P:generation of precursor metabolites and energy; P:biosynthetic process; P:cellular process; P:transport	EC:1.6.5.3
gmrcomp1811_c0_seq1	dna-directed rna polymerase ii subunit j	1	0	1	7	F:transferase activity; ; C:nucleoplasm; F:DNA binding; F:protein binding; C:nucleolus; P:nucleobase-containing compound metabolic process	EC:2.7.7.6
gmrcomp164_c0_seq1	glutathione s-	1	0	1	6	; F:transferase activity; F:catalytic activity; P:carbohydrate metabolic process; P:metabolic process; P:cellular process	EC:2.5.1.18; EC:4.4.1.5
gmrcomp729_c0_seq1	cell division protein	1	0	1	13	C:thylakoid; F:binding; C:membrane; C:plastid; P:cellular process; P:cellular component organization; F:hydrolase activity; P:protein metabolic process; P:catabolic process; F:nucleotide binding; P:generation of precursor metabolites and energy; P:response to abiotic stimulus; P:photosynthesis	EC:3.4.24.0; EC:3.6.4.3
gmrcomp729_c0_seq2	cell division protein	1	0	1	13	C:thylakoid; F:binding; C:membrane; C:plastid; P:cellular process; P:cellular component organization; F:hydrolase activity; P:protein metabolic process; P:catabolic process; F:nucleotide binding; P:generation of precursor metabolites and energy; P:response to abiotic stimulus; P:photosynthesis	EC:3.4.24.0; EC:3.6.4.3
gmrcomp1693_c1_seq1	udp-glucoronosyl udp-glucosyl transferase family protein	1	0	1	1	F:transferase activity	EC:2.4.1.0
gmrcomp641_c0_seq1	21 kda protein	1	0	1	5	F:hydrolase activity; P:biological_process; F:enzyme regulator activity; P:carbohydrate metabolic process; P:cellular process	EC:3.1.1.11
gmrcomp641_c0_seq2	21 kda protein	1	0	1	5	F:hydrolase activity; P:biological_process; F:enzyme regulator activity; P:carbohydrate metabolic process; P:cellular process	EC:3.1.1.11
gmrcomp641_c0_seq3	21 kda protein	1	0	1	5	F:hydrolase activity; P:biological_process; F:enzyme regulator activity; P:carbohydrate metabolic process; P:cellular process	EC:3.1.1.11
gmrcomp641_c0_seq4	21 kda protein	1	0	1	5	F:hydrolase activity; P:biological_process; F:enzyme regulator activity; P:carbohydrate metabolic process; P:cellular process	EC:3.1.1.11
gmrcomp441_c0_seq1	psi-p (photosystem i p subunit) dna binding	1	0	1	7	C:plastid; F:DNA binding; P:generation of precursor metabolites and energy; P:photosynthesis; C:membrane; C:thylakoid; P:response to endogenous stimulus
gmrcomp441_c0_seq2	psi-p (photosystem i p subunit) dna binding	1	0	1	7	C:plastid; F:DNA binding; P:generation of precursor metabolites and energy; P:photosynthesis; C:membrane; C:thylakoid; P:response to endogenous stimulus
gmrcomp441_c0_seq3	psi-p (photosystem i p subunit) dna binding	1	0	1	7	C:plastid; F:DNA binding; P:generation of precursor metabolites and energy; P:photosynthesis; C:membrane; C:thylakoid; P:response to endogenous stimulus
gmrcomp579_c0_seq1	glutathione s-transferase omega	1	0	1	4	F:transferase activity; C:plastid; P:cellular protein modification process;	EC:2.5.1.18
gmrcomp67_c0_seq1	tonoplast intrinsic protein	1	0	1	4	P:transport; P:cellular process; C:membrane; F:transporter activity
gmrcomp1124_c0_seq1	dna-binding protein	1	0	1	7	P:signal transduction; P:response to endogenous stimulus; P:response to stress; P:response to abiotic stimulus; ; F:sequence-specific DNA binding transcription factor activity; C:nucleoplasm
gmrcomp1124_c1_seq1	hd domain class transcription factor	1	0	1	3	F:DNA binding; P:cellular process;
gmrcomp1124_c1_seq2	hd domain class transcription factor	1	0	1	3	F:DNA binding; P:cellular process;
gmrcomp1124_c1_seq3	hd domain class transcription factor	1	0	1	4	; P:biological_process; F:sequence-specific DNA binding transcription factor activity; C:nucleoplasm
gmrcomp1124_c1_seq4	hd domain class transcription factor	1	0	1	4	F:DNA binding; P:biological_process; P:cellular process;
gmrcomp1124_c1_seq5	dna-binding protein	1	0	1	7	P:signal transduction; P:response to endogenous stimulus; P:response to stress; P:response to abiotic stimulus; ; F:sequence-specific DNA binding transcription factor activity; C:nucleoplasm
gmrcomp1124_c1_seq6	dna-binding protein	1	0	1	7	P:signal transduction; P:response to endogenous stimulus; P:response to stress; P:response to abiotic stimulus; F:sequence-specific DNA binding transcription factor activity; ; C:nucleoplasm
gmrcomp1559_c0_seq1	predicted protein [Populus trichocarpa]	1	0	1	8	F:catalytic activity; F:binding; P:biological_process; P:generation of precursor metabolites and energy; P:catabolic process; C:mitochondrion; ; C:intracellular	EC:1.2.4.2
gmrcomp1030_c0_seq1	unknown [Vitis pseudoreticulata]	1	0	1	1	P:transport
gmrcomp1030_c1_seq1	protein	1	0	1	1	P:transport
gmrcomp1030_c1_seq2	protein	1	0	1	1	P:transport
gmrcomp1030_c1_seq3	protein	1	0	1	1	P:transport
gmrcomp1713_c0_seq1	cytochrome p450 monooxygenase cyp72a59	1	0	1	4	F:binding; F:catalytic activity; F:molecular_function; P:metabolic process
gmrcomp1640_c0_seq1	ethylene-dependent gravitropism-deficient and yellow-green-like 2 protein	1	0	1	6	F:hydrolase activity; P:protein metabolic process; P:catabolic process; C:membrane; C:plastid; C:thylakoid	EC:3.4.24.0
gmrcomp1761_c0_seq1	at3g24160 muj8_16	1	0	1	4	C:membrane; C:vacuole; C:endoplasmic reticulum; C:Golgi apparatus
gmrcomp1761_c0_seq2	at3g24160 muj8_16	1	0	1	4	C:membrane; C:vacuole; C:endoplasmic reticulum; C:Golgi apparatus
gmrcomp1761_c0_seq3	at3g24160 muj8_16	1	0	1	4	C:membrane; C:vacuole; C:endoplasmic reticulum; C:Golgi apparatus
gmrcomp1761_c0_seq4	at3g24160 muj8_16	1	0	1	4	C:membrane; C:vacuole; C:endoplasmic reticulum; C:Golgi apparatus
gmrcomp1523_c0_seq1	haloacid dehalogenase-like hydrolase family protein	1	0	1	3	P:metabolic process; F:hydrolase activity; C:plastid
gmrcomp1523_c0_seq2	haloacid dehalogenase-like hydrolase family protein	1	0	1	3	P:metabolic process; F:hydrolase activity; C:plastid
gmrcomp1103_c0_seq1	serine-threonine kinase	1	0	1	6	P:signal transduction; P:response to endogenous stimulus; P:cellular protein modification process; F:nucleotide binding; F:kinase activity;	EC:2.7.11.0
gmrcomp1253_c0_seq1	histone h3	1	0	1	5	C:intracellular; F:DNA binding; P:cellular component organization; P:cellular process; C:nucleus
gmrcomp1253_c0_seq2	histone h3	1	0	1	5	C:intracellular; F:DNA binding; P:cellular component organization; P:cellular process; C:nucleus
gmrcomp1253_c0_seq3	histone h3	1	0	1	5	C:intracellular; F:DNA binding; P:cellular component organization; P:cellular process; C:nucleus
gmrcomp922_c0_seq1	chalcone isomerase	1	0	1	4	P:biosynthetic process; ; P:secondary metabolic process; F:catalytic activity	EC:5.5.1.6
gmrcomp598_c0_seq1	abc transporter family protein	1	0	1	8	F:hydrolase activity; F:transporter activity; C:plastid; P:nucleobase-containing compound metabolic process; P:catabolic process; F:nucleotide binding; C:plasma membrane; P:transport	EC:3.6.3.41
gmrcomp598_c0_seq2	abc transporter family protein	1	0	1	8	F:hydrolase activity; F:transporter activity; C:plastid; P:nucleobase-containing compound metabolic process; P:catabolic process; F:nucleotide binding; C:plasma membrane; P:transport	EC:3.6.3.41
gmrcomp249_c0_seq1	thioredoxin m	1	0	1	6	F:molecular_function; P:cellular homeostasis; P:metabolic process; C:plastid; C:thylakoid; F:catalytic activity
gmrcomp213_c0_seq1	60s ribosomal protein l23a isoform 2	1	0	1	11	C:nucleolus; C:ribosome; P:response to abiotic stimulus; P:response to stress; F:structural molecule activity; C:cell wall; C:membrane; P:translation; F:RNA binding; F:nucleotide binding; P:cellular process
gmrcomp213_c0_seq2	60s ribosomal protein l23a isoform 2	1	0	1	11	C:nucleolus; C:ribosome; P:response to abiotic stimulus; P:response to stress; F:structural molecule activity; C:cell wall; C:membrane; P:translation; F:RNA binding; F:nucleotide binding; P:cellular process
gmrcomp213_c0_seq3	60s ribosomal protein l23a	1	0	1	11	C:nucleolus; C:ribosome; P:response to abiotic stimulus; P:response to stress; F:structural molecule activity; F:RNA binding; C:cell wall; C:membrane; P:translation; F:nucleotide binding; P:cellular process
gmrcomp213_c0_seq4	60s ribosomal protein l23a isoform 2	1	0	1	11	C:nucleolus; C:ribosome; P:response to abiotic stimulus; P:response to stress; F:structural molecule activity; C:cell wall; C:membrane; P:translation; F:RNA binding; F:nucleotide binding; P:cellular process
gmrcomp1020_c0_seq1	cytochrome-c oxidase electron carrier	1	0	1	10	C:plasma membrane; F:molecular_function; C:membrane; C:vacuole; F:catalytic activity; F:transporter activity; C:mitochondrion; P:generation of precursor metabolites and energy; P:transport; C:intracellular	EC:1.9.3.1
gmrcomp1526_c0_seq1	60s ribosomal protein l37a	1	0	1	7	F:binding; F:structural molecule activity; C:ribosome; C:cytosol; P:translation; C:mitochondrion; P:cellular process
gmrcomp1466_c0_seq1	at1g76160 t23e18_10	1	0	1	8	F:binding; C:cytosol; C:plasma membrane; C:cell wall; F:catalytic activity; C:extracellular region; P:metabolic process; P:cellular process	EC:1.10.3.3
gmrcomp1466_c1_seq1	multicopper oxidase	1	0	1	9	F:binding; C:membrane; C:cytosol; C:plasma membrane; C:cell wall; F:catalytic activity; C:extracellular region; P:metabolic process; P:cellular process	EC:1.10.3.3
gmrcomp1466_c1_seq2	multicopper oxidase	1	0	1	9	F:binding; C:membrane; C:cytosol; C:plasma membrane; C:cell wall; F:catalytic activity; C:extracellular region; P:metabolic process; P:cellular process	EC:1.10.3.3
gmrcomp1466_c1_seq3	multicopper oxidase	1	0	1	8	F:binding; C:cytosol; C:plasma membrane; C:cell wall; F:catalytic activity; C:extracellular region; P:metabolic process; P:cellular process	EC:1.10.3.3
gmrcomp1466_c1_seq4	multicopper oxidase	1	0	1	8	F:binding; C:cytosol; C:plasma membrane; C:cell wall; F:catalytic activity; C:extracellular region; P:metabolic process; P:cellular process	EC:1.10.3.3
gmrcomp1466_c1_seq5	multicopper oxidase	1	0	1	9	F:binding; C:membrane; C:cytosol; C:plasma membrane; C:cell wall; F:catalytic activity; C:extracellular region; P:metabolic process; P:cellular process	EC:1.10.3.3
gmrcomp1466_c1_seq6	multicopper oxidase	1	0	1	9	F:binding; C:membrane; C:cytosol; C:plasma membrane; C:cell wall; F:catalytic activity; C:extracellular region; P:metabolic process; P:cellular process	EC:1.10.3.3
gmrcomp1466_c1_seq7	multicopper oxidase	1	0	1	4	P:metabolic process; F:catalytic activity; F:binding; P:cellular process	EC:1.10.3.3
gmrcomp760_c0_seq1	benzoate carboxyl	1	0	1	2	P:biological_process; F:transferase activity
gmrcomp1546_c0_seq1	60s ribosomal protein	1	0	1	10	C:nucleolus; F:structural molecule activity; C:plasma membrane; P:cellular process; C:membrane; C:vacuole; C:ribosome; C:cytosol; C:plastid; P:translation
gmrcomp1775_c0_seq1	rna helicase	1	0	1	10	C:plastid; F:hydrolase activity; P:reproduction; P:post-embryonic development; P:embryo development; F:RNA binding; F:nucleotide binding; C:membrane; C:nucleus; F:binding
gmrcomp1775_c0_seq2	rna helicase	1	0	1	10	C:plastid; F:hydrolase activity; P:reproduction; P:post-embryonic development; P:embryo development; F:RNA binding; F:nucleotide binding; C:membrane; C:nucleus; F:binding
gmrcomp1410_c0_seq1	membrane protein	1	0	1	1	P:response to stress
gmrcomp852_c0_seq1	histone h3	1	0	1	5	C:intracellular; F:DNA binding; P:cellular component organization; P:cellular process; C:nucleus
gmrcomp1859_c0_seq1	glycyl-trna synthetase	1	0	1	9	P:nucleobase-containing compound metabolic process; P:translation; ; P:biological_process; F:nucleotide binding; C:cytosol; F:catalytic activity; C:mitochondrion; C:cytoplasm	EC:6.1.1.14
gmrcomp1859_c0_seq2	glycyl-trna synthetase	1	0	1	9	P:nucleobase-containing compound metabolic process; P:translation; ; P:biological_process; F:nucleotide binding; C:cytosol; F:catalytic activity; C:mitochondrion; C:cytoplasm	EC:6.1.1.14
gmrcomp1166_c0_seq1	thermostable pectinesterase	1	0	1	12	C:cytoplasm; P:response to biotic stimulus; C:cell wall; P:cellular component organization; P:cellular process; C:plasma membrane; F:hydrolase activity; F:enzyme regulator activity; P:biological_process; C:extracellular region; P:carbohydrate metabolic process; P:catabolic process	EC:3.1.1.11
gmrcomp1166_c0_seq2	thermostable pectinesterase	1	0	1	12	C:cytoplasm; P:response to biotic stimulus; C:cell wall; P:cellular component organization; P:cellular process; C:plasma membrane; F:hydrolase activity; F:enzyme regulator activity; P:biological_process; C:extracellular region; P:carbohydrate metabolic process; P:catabolic process	EC:3.1.1.11
gmrcomp1166_c1_seq1	nucleoside diphosphate kinase 3	1	0	1	11	P:nucleobase-containing compound metabolic process; F:kinase activity; P:response to stress; C:cytosol; F:binding; C:membrane; C:mitochondrion; C:plastid; P:biosynthetic process; F:nucleotide binding; C:Golgi apparatus	EC:2.7.4.6
gmrcomp1128_c0_seq1	uncharacterized protein	1	0	1	1	C:plastid
gmrcomp1278_c0_seq1	serine-threonine protein plant-	1	0	1	4	F:kinase activity; F:catalytic activity; P:metabolic process; P:cellular process	EC:1.3.1.74
gmrcomp448_c0_seq1	pap13_arath ame: full=probable plastid-lipid-associated protein chloroplastic ame: full=fibrillin-13 short= 30 flags: precursor	1	0	1	4	C:membrane; C:plastid; C:thylakoid; F:structural molecule activity
gmrcomp106_c1_seq1	histone	1	0	1	5	C:intracellular; F:DNA binding; P:cellular component organization; P:cellular process; C:nucleus
gmrcomp106_c1_seq2	histone	1	0	1	5	C:intracellular; F:DNA binding; P:cellular component organization; P:cellular process; C:nucleus
gmrcomp106_c1_seq3	histone	1	0	1	5	C:intracellular; F:DNA binding; P:cellular component organization; P:cellular process; C:nucleus
gmrcomp106_c1_seq4	histone H2B.2 [Camellia sinensis]	1	0	1	5	C:intracellular; F:DNA binding; P:cellular component organization; P:cellular process; C:nucleus
gmrcomp106_c1_seq5	histone H2B.2 [Camellia sinensis]	1	0	1	5	C:intracellular; F:DNA binding; P:cellular component organization; P:cellular process; C:nucleus
gmrcomp1720_c0_seq1	at3g25660 t5m7_8	1	0	1	9	C:mitochondrion; P:nucleobase-containing compound metabolic process; ; P:cellular component organization; P:translation; F:catalytic activity; F:nucleotide binding; C:plastid; C:intracellular	EC:6.3.5.7
gmrcomp227_c0_seq1	chloroplast photosystem ii subunit x	1	0	1	3	C:membrane; C:thylakoid; C:plastid
gmrcomp1920_c0_seq1	beta-d-glucan exohydrolase-like protein	1	0	1	4	P:carbohydrate metabolic process; C:cytosol; C:vacuole; F:hydrolase activity	EC:3.2.1.21
gmrcomp258_c0_seq1	ribosomal protein	1	0	1	6	C:ribosome; F:structural molecule activity; C:plastid; P:translation; F:RNA binding; P:cellular process
gmrcomp258_c1_seq2	uncharacterized protein	1	0	1	1	F:nucleic acid binding
gmrcomp773_c0_seq1	aldo-keto reductase, putative [Ricinus communis]	1	0	1	4	P:transport; F:catalytic activity; F:transferase activity; P:metabolic process	EC:2.3.1.170
gmrcomp704_c0_seq1	40s ribosomal protein	1	0	1	7	C:nucleolus; F:structural molecule activity; C:plasma membrane; C:ribosome; C:cytosol; P:translation; P:cellular process
gmrcomp704_c0_seq2	40s ribosomal protein s17	1	0	1	9	C:nucleolus; F:structural molecule activity; P:translation; C:ribosome; C:cytosol; P:cellular component organization; P:cellular process; C:Golgi apparatus; C:plasma membrane
gmrcomp704_c0_seq3	40s ribosomal protein s17	1	0	1	9	C:nucleolus; F:structural molecule activity; P:translation; C:ribosome; C:cytosol; P:cellular component organization; P:cellular process; C:Golgi apparatus; C:plasma membrane
gmrcomp704_c0_seq4	40s ribosomal protein	1	0	1	7	C:nucleolus; F:structural molecule activity; C:plasma membrane; C:ribosome; C:cytosol; P:translation; P:cellular process
gmrcomp704_c0_seq5	40s ribosomal protein	1	0	1	7	C:nucleolus; F:structural molecule activity; C:plasma membrane; C:ribosome; C:cytosol; P:translation; P:cellular process
gmrcomp704_c0_seq6	40s ribosomal protein	1	0	1	7	C:nucleolus; F:structural molecule activity; C:plasma membrane; C:ribosome; C:cytosol; P:translation; P:cellular process
gmrcomp140_c0_seq1	cytosolic malate dehydrogenase	1	0	1	17	F:catalytic activity; P:response to stress; P:response to abiotic stimulus; F:transferase activity; P:metabolic process; P:cellular process; C:membrane; C:vacuole; P:carbohydrate metabolic process; F:nucleotide binding; C:plastid; P:biological_process; C:nucleus; C:plasma membrane; C:extracellular region; P:generation of precursor metabolites and energy; P:catabolic process	EC:1.1.1.37
gmrcomp140_c0_seq2	malate dehydrogenase	1	0	1	17	F:catalytic activity; P:response to stress; P:response to abiotic stimulus; F:transferase activity; P:metabolic process; P:cellular process; C:membrane; C:vacuole; P:carbohydrate metabolic process; F:nucleotide binding; C:plastid; P:biological_process; C:nucleus; C:plasma membrane; C:extracellular region; P:generation of precursor metabolites and energy; P:catabolic process	EC:1.1.1.37
gmrcomp140_c0_seq3	cytosolic malate dehydrogenase	1	0	1	17	F:catalytic activity; P:response to stress; P:response to abiotic stimulus; F:transferase activity; P:metabolic process; P:cellular process; C:membrane; C:vacuole; P:carbohydrate metabolic process; F:nucleotide binding; C:plastid; P:biological_process; C:nucleus; C:plasma membrane; C:extracellular region; P:generation of precursor metabolites and energy; P:catabolic process	EC:1.1.1.37
gmrcomp1081_c0_seq1	acyl carrier protein 1	1	0	1	5	P:biosynthetic process; P:cellular process; P:lipid metabolic process; F:binding; C:plastid
gmrcomp1209_c0_seq1	aspartyl protease	1	0	1	5	C:cell wall; C:extracellular region; P:protein metabolic process; P:catabolic process; F:hydrolase activity	EC:3.4.23.0
gmrcomp742_c0_seq1	protein	1	0	1	7	C:nucleolus; F:structural molecule activity; C:plasma membrane; C:ribosome; C:cytosol; P:translation; P:cellular process
gmrcomp742_c0_seq2	protein	1	0	1	7	C:nucleolus; F:structural molecule activity; C:plasma membrane; C:ribosome; C:cytosol; P:translation; P:cellular process
gmrcomp237_c0_seq1	glyceraldehyde-3-phosphate dehydrogenase	1	0	1	4	P:biological_process; F:catalytic activity; F:nucleotide binding; C:plastid
gmrcomp1849_c0_seq1	skp1-like a	1	0	1	5	C:cytoplasm; C:nucleolus; P:protein metabolic process; P:catabolic process; P:cellular process
gmrcomp1630_c0_seq1	dehydration-responsive family protein	1	0	1	8	C:membrane; C:vacuole; C:cell wall; C:Golgi apparatus; P:metabolic process; P:cellular process; C:plasma membrane; F:transferase activity	EC:2.1.1.0
gmrcomp1630_c0_seq2	dehydration-responsive family protein	1	0	1	8	C:membrane; C:vacuole; C:cell wall; C:Golgi apparatus; P:metabolic process; P:cellular process; C:plasma membrane; F:transferase activity	EC:2.1.1.0
gmrcomp1595_c0_seq1	heat shock protein 83	1	0	1	11	P:response to stress; P:response to biotic stimulus; P:protein metabolic process; P:cellular process; C:plasma membrane; C:cell wall; P:biological_process; F:nucleotide binding; F:protein binding; C:cytosol; P:response to abiotic stimulus
gmrcomp1236_c0_seq1	sulfite reductase	1	0	1	10	C:plastid; P:response to stress; P:response to abiotic stimulus; F:binding; F:catalytic activity; C:membrane; C:cytosol; C:extracellular region; P:metabolic process; P:cellular process	EC:1.8.7.1; EC:1.8.99.1
gmrcomp1236_c0_seq2	sulfite reductase	1	0	1	10	C:plastid; P:response to stress; P:response to abiotic stimulus; F:binding; F:catalytic activity; C:membrane; C:cytosol; C:extracellular region; P:metabolic process; P:cellular process	EC:1.8.7.1; EC:1.8.99.1
gmrcomp1236_c0_seq3	sulfite reductase	1	0	1	10	C:plastid; P:response to stress; P:response to abiotic stimulus; F:binding; F:catalytic activity; C:membrane; C:cytosol; C:extracellular region; P:metabolic process; P:cellular process	EC:1.8.7.1; EC:1.8.99.1
gmrcomp883_c0_seq1	amp-binding enzyme family expressed	1	0	1	8	F:catalytic activity; P:biosynthetic process; P:cellular process; P:lipid metabolic process; P:response to stress; P:response to biotic stimulus; P:anatomical structure morphogenesis; P:post-embryonic development
gmrcomp1286_c0_seq2	PREDICTED: hypothetical protein isoform 2 [Vitis vinifera]	1	0	1	2	C:nucleus; F:DNA binding
gmrcomp1597_c0_seq1	mago nashi-like protein 1	1	0	1	11	C:nucleolus; C:nucleus; P:behavior; P:pollination; P:response to external stimulus; P:multicellular organismal development; P:reproduction; P:post-embryonic development; P:embryo development; C:nucleoplasm; C:plastid
gmrcomp842_c0_seq1	coproporphyrinogen iii oxidase	1	0	1	7	F:catalytic activity; P:biosynthetic process; P:cellular process; C:plastid; C:extracellular region; F:protein binding; P:metabolic process	EC:1.3.3.3
gmrcomp1167_c0_seq1	mitochondrial processing peptidase	1	0	1	10	C:membrane; C:mitochondrion; F:catalytic activity; F:transporter activity; F:hydrolase activity; P:protein metabolic process; P:catabolic process; F:binding; P:generation of precursor metabolites and energy; P:transport	EC:1.10.2.2; EC:3.4.24.0
gmrcomp1167_c0_seq2	mitochondrial processing peptidase	1	0	1	10	C:membrane; C:mitochondrion; F:catalytic activity; F:transporter activity; F:hydrolase activity; P:protein metabolic process; P:catabolic process; F:binding; P:generation of precursor metabolites and energy; P:transport	EC:1.10.2.2; EC:3.4.24.0
gmrcomp1167_c0_seq3	mitochondrial processing peptidase	1	0	1	10	C:membrane; C:mitochondrion; F:catalytic activity; F:transporter activity; F:hydrolase activity; P:protein metabolic process; P:catabolic process; F:binding; P:generation of precursor metabolites and energy; P:transport	EC:1.10.2.2; EC:3.4.24.0
gmrcomp1167_c0_seq4	mitochondrial processing peptidase	1	0	1	10	C:membrane; C:mitochondrion; F:catalytic activity; F:transporter activity; F:hydrolase activity; P:protein metabolic process; P:catabolic process; F:binding; P:generation of precursor metabolites and energy; P:transport	EC:1.10.2.2; EC:3.4.24.0
gmrcomp1167_c0_seq5	mitochondrial processing peptidase	1	0	1	15	P:generation of precursor metabolites and energy; F:catalytic activity; F:transporter activity; F:binding; P:response to stress; P:response to abiotic stimulus; C:membrane; C:mitochondrion; F:hydrolase activity; P:protein metabolic process; P:catabolic process; F:nucleotide binding; C:plastid; C:plasma membrane; P:transport	EC:1.10.2.2; EC:3.4.24.0
gmrcomp1694_c0_seq1	protein	1	0	1	7	C:nucleolus; C:Golgi apparatus; F:structural molecule activity; C:ribosome; C:cytosol; P:translation; P:cellular process
gmrcomp786_c0_seq1	pifi (post-illumination chlorophyll fluorescence increase)	1	0	1	3	P:generation of precursor metabolites and energy; C:thylakoid; C:plastid
gmrcomp216_c0_seq1	hlip one helix protein	1	0	1	4	P:response to abiotic stimulus; C:membrane; C:plastid; C:thylakoid
gmrcomp216_c0_seq2	hlip one helix protein	1	0	1	4	P:response to abiotic stimulus; C:membrane; C:plastid; C:thylakoid
gmrcomp216_c0_seq3	hlip one helix protein	1	0	1	1	C:plastid
gmrcomp216_c0_seq4	hlip one helix protein	1	0	1	4	P:response to abiotic stimulus; C:membrane; C:plastid; C:thylakoid
gmrcomp216_c0_seq5	hlip one helix protein	1	0	1	4	P:response to abiotic stimulus; C:membrane; C:plastid; C:thylakoid
gmrcomp1039_c0_seq1	protein binding structural molecule	1	0	1	8	C:membrane; C:Golgi apparatus; P:transport; P:cellular process; C:cytosol; F:structural molecule activity; C:cytoplasm; C:plasma membrane
gmrcomp26_c0_seq1	at1g30380 t4k22_2	1	0	1	4	C:membrane; C:thylakoid; P:photosynthesis; C:plastid
gmrcomp26_c0_seq2	photosystem i reaction center subunit psak	1	0	1	4	C:membrane; C:thylakoid; P:photosynthesis; C:plastid
gmrcomp822_c0_seq1	rna-binding protein cp31	1	0	1	8	C:plastid; P:response to stress; F:RNA binding; P:nucleobase-containing compound metabolic process; C:intracellular; C:membrane; C:thylakoid; F:nucleotide binding
gmrcomp822_c0_seq2	rna-binding protein cp31	1	0	1	8	C:plastid; P:response to stress; F:RNA binding; P:nucleobase-containing compound metabolic process; C:intracellular; C:membrane; C:thylakoid; F:nucleotide binding
gmrcomp1482_c0_seq1	mitochondrial atp synthase g subunit family protein	1	0	1	7	F:transporter activity; C:membrane; C:mitochondrion; P:transport; P:biosynthetic process; P:generation of precursor metabolites and energy; P:nucleobase-containing compound metabolic process
gmrcomp830_c0_seq1	arginine serine-rich splicing	1	0	1	5	C:nucleolus; F:nucleic acid binding; C:nucleoplasm; F:nucleotide binding; F:binding
gmrcomp830_c0_seq2	arginine serine-rich splicing	1	0	1	5	C:nucleolus; F:nucleic acid binding; C:nucleoplasm; F:nucleotide binding; F:binding
gmrcomp830_c0_seq3	arginine serine-rich splicing	1	0	1	3	F:nucleic acid binding; F:nucleotide binding; F:binding
gmrcomp1235_c0_seq1	h+-transporting atp synthase-like protein	1	0	1	11	P:response to stress; P:response to biotic stimulus; P:generation of precursor metabolites and energy; P:photosynthesis; P:response to abiotic stimulus; C:plastid; P:nucleobase-containing compound metabolic process; P:biosynthetic process; C:membrane; C:thylakoid; P:transport
gmrcomp1087_c0_seq1	ubiquitin-conjugating family protein	1	0	1	4	F:catalytic activity; P:response to stress; P:DNA metabolic process; C:intracellular	EC:6.3.2.0
gmrcomp1087_c0_seq2	ubiquitin-conjugating enzyme family protein	1	0	1	4	F:catalytic activity; P:response to stress; P:DNA metabolic process; C:intracellular	EC:6.3.2.0
gmrcomp1087_c0_seq3	ubiquitin-conjugating family protein	1	0	1	4	F:catalytic activity; P:response to stress; P:DNA metabolic process; C:intracellular	EC:6.3.2.0
gmrcomp1087_c0_seq4	ubiquitin-conjugating enzyme family protein	1	0	1	4	F:catalytic activity; P:response to stress; P:DNA metabolic process; C:intracellular	EC:6.3.2.0
gmrcomp1087_c0_seq5	ubiquitin-conjugating enzyme family protein	1	0	1	4	F:catalytic activity; P:response to stress; P:DNA metabolic process; C:intracellular	EC:6.3.2.0
gmrcomp1087_c0_seq6	ubiquitin-conjugating family protein	1	0	1	4	F:catalytic activity; P:response to stress; P:DNA metabolic process; C:intracellular	EC:6.3.2.0
gmrcomp1087_c0_seq7	ubiquitin-conjugating family protein	1	0	1	7	C:intracellular; F:protein binding; F:catalytic activity; C:cytosol; P:response to stress; P:DNA metabolic process; P:cellular protein modification process	EC:6.3.2.19
gmrcomp152_c0_seq1	flavonol synthase flavanone 3-	1	0	1	1	F:catalytic activity	EC:1.14.11.0
gmrcomp1744_c0_seq1	cytochrome c oxidase subunit via precursor	1	0	1	6	C:membrane; C:mitochondrion; F:catalytic activity; F:transporter activity; P:generation of precursor metabolites and energy; P:transport	EC:1.9.3.1
gmrcomp1824_c0_seq1	r3h domain containing	1	0	1	1	F:nucleic acid binding
gmrcomp228_c0_seq1	60s ribosomal protein l38	1	0	1	5	F:structural molecule activity; P:cellular process; C:ribosome; C:cytosol; P:translation
gmrcomp1534_c0_seq1	pectate lyase	1	0	1	2	F:catalytic activity; C:membrane	EC:4.2.2.2
gmrcomp278_c0_seq1	plasma membrane intrinsic protein pip family member 3 aquaporin	1	0	1	4	P:transport; P:cellular process; C:membrane; F:transporter activity
gmrcomp1869_c2_seq1	protein	1	0	1	3	F:binding; P:response to abiotic stimulus; P:biological_process
gmrcomp1869_c2_seq2	protein	1	0	1	3	F:binding; P:response to abiotic stimulus; P:biological_process
gmrcomp1869_c2_seq3	protein	1	0	1	4	P:response to abiotic stimulus; ; P:biological_process; F:DNA binding
gmrcomp1869_c2_seq4	protein	1	0	1	4	P:response to abiotic stimulus; ; P:biological_process; F:DNA binding
gmrcomp1853_c0_seq1	heat shock protein	1	0	1	11	C:cell wall; F:protein binding; P:protein metabolic process; P:cellular process; C:nucleolus; P:response to stress; P:response to abiotic stimulus; P:biological_process; F:binding; F:nucleotide binding; C:plasma membrane
gmrcomp1853_c0_seq2	af308738_1 j2p	1	0	1	11	C:cell wall; F:protein binding; P:protein metabolic process; P:cellular process; C:nucleolus; P:response to stress; P:response to abiotic stimulus; P:biological_process; F:binding; F:nucleotide binding; C:plasma membrane
gmrcomp518_c0_seq1	zinc finger	1	0	1	6	F:hydrolase activity; C:extracellular region; C:cell wall; C:nucleus; C:plastid; P:lipid metabolic process
gmrcomp1536_c0_seq1	protein	1	0	1	8	F:transferase activity; P:biological_process; P:carbohydrate metabolic process; P:nucleobase-containing compound metabolic process; P:catabolic process; P:secondary metabolic process; C:plastid; C:mitochondrion	EC:2.2.1.2
gmrcomp1291_c0_seq1	cytochrome c oxidase-related	1	0	1	2	C:membrane; C:mitochondrion
gmrcomp765_c0_seq1	lil3 protein	1	0	1	8	P:generation of precursor metabolites and energy; P:photosynthesis; F:sequence-specific DNA binding transcription factor activity; C:membrane; C:plastid; C:thylakoid; ; C:nucleoplasm
gmrcomp765_c0_seq2	light harvesting-like protein 3	1	0	1	5	P:generation of precursor metabolites and energy; P:photosynthesis; C:membrane; C:plastid; C:thylakoid
gmrcomp765_c0_seq3	lil3 protein	1	0	1	8	P:generation of precursor metabolites and energy; P:photosynthesis; F:sequence-specific DNA binding transcription factor activity; C:membrane; C:plastid; C:thylakoid; ; C:nucleoplasm
gmrcomp765_c0_seq4	light harvesting-like protein 3	1	0	1	3	C:membrane; C:plastid; C:thylakoid
gmrcomp1823_c0_seq1	binding protein	1	0	1	2	C:cytosol; C:plastid
gmrcomp1823_c0_seq2	binding protein	1	0	1	2	C:cytosol; C:plastid
gmrcomp1823_c0_seq3	cytochrome p450	1	0	1	2	F:binding; F:catalytic activity
gmrcomp1823_c0_seq5	cytochrome p450	1	0	1	2	F:binding; F:catalytic activity
gmrcomp1823_c0_seq6	ripening-related p-450 enzyme	1	0	1	2	F:binding; F:catalytic activity
gmrcomp1988_c0_seq1	xyloglucan endotransglucosylase hydrolase	1	0	1	6	P:carbohydrate metabolic process; P:cellular process; C:extracellular region; F:hydrolase activity; C:cell wall; F:transferase activity	EC:3.2.1.151; EC:2.4.1.207
gmrcomp1723_c0_seq1	dyl1 (dormancy-associated protein-like 1)	1	0	1	3	P:biological_process; P:response to endogenous stimulus; P:signal transduction
gmrcomp1850_c1_seq1	60s ribosomal protein	1	0	1	7	C:nucleolus; F:structural molecule activity; C:ribosome; C:cytosol; C:membrane; P:translation; P:cellular process
gmrcomp1850_c1_seq2	60s ribosomal protein	1	0	1	7	C:nucleolus; F:structural molecule activity; C:ribosome; C:cytosol; C:membrane; P:translation; P:cellular process
gmrcomp1850_c1_seq3	60s ribosomal protein	1	0	1	7	C:nucleolus; F:structural molecule activity; C:ribosome; C:cytosol; C:membrane; P:translation; P:cellular process
gmrcomp1321_c0_seq1	rna-binding protein cp33	1	0	1	3	F:RNA binding; C:plastid; C:thylakoid
gmrcomp1091_c0_seq1	j chain localization of the large subunit ribosomal proteins into a a cryo-em map of triticum aestivum translating 80s ribosome	1	0	1	4	C:ribosome; F:structural molecule activity; P:translation; P:cellular process
gmrcomp1091_c0_seq2	60s ribosomal protein l12	1	0	1	11	C:nucleolus; C:ribosome; C:vacuole; P:response to stress; P:response to abiotic stimulus; F:structural molecule activity; C:plastid; C:membrane; F:binding; P:translation; P:cellular process
gmrcomp750_c0_seq1	flavonoid o-methyltransferase related	1	0	1	1	F:transferase activity	EC:2.1.1.0
gmrcomp1760_c0_seq1	protein	1	0	1	7	C:nucleolus; F:structural molecule activity; C:plasma membrane; C:ribosome; C:cytosol; P:translation; P:cellular process
gmrcomp1111_c0_seq1	phenylalanin ammonia-lyase	1	0	1	10	C:cytoplasm; P:catabolic process; P:cellular process; F:catalytic activity; P:multicellular organismal development; P:response to stress; P:response to abiotic stimulus; ; P:secondary metabolic process; P:biosynthetic process	EC:4.3.1.5
gmrcomp1154_c0_seq1	histone h2	1	0	1	10	C:cell wall; C:intracellular; C:nucleolus; P:biological_process; P:response to external stimulus; P:response to stress; P:response to biotic stimulus; F:DNA binding; P:cellular component organization; P:cellular process
gmrcomp1154_c0_seq2	histone h2a protein	1	0	1	11	C:cell wall; C:intracellular; C:nucleolus; P:biological_process; P:response to external stimulus; P:response to stress; P:response to biotic stimulus; F:DNA binding; F:protein binding; P:cellular component organization; P:cellular process
gmrcomp1966_c0_seq1	protein	1	0	1	3	C:nucleus; C:cytoplasm; F:DNA binding
gmrcomp1966_c0_seq2	protein	1	0	1	3	C:nucleus; C:cytoplasm; F:DNA binding
gmrcomp1106_c0_seq1	ubiquinol-cytochrome c reductase iron-sulfur	1	0	1	7	F:binding; C:membrane; C:mitochondrion; F:catalytic activity; F:transporter activity; P:generation of precursor metabolites and energy; P:transport	EC:1.10.2.2
gmrcomp1542_c0_seq1	membrane protein	1	0	1	2	C:plastid; C:membrane
gmrcomp1542_c0_seq2	membrane protein	1	0	1	2	C:plastid; C:membrane
gmrcomp1542_c0_seq3	membrane protein	1	0	1	2	C:plastid; C:membrane
gmrcomp1542_c0_seq4	membrane protein	1	0	1	2	C:plastid; C:membrane
gmrcomp1403_c0_seq1	resistance to phytophthora 1 protein	1	0	1	6	P:biosynthetic process; P:cellular process; P:response to stress; P:response to biotic stimulus; C:plastid; C:membrane
gmrcomp1403_c0_seq2	protein	1	0	1	6	P:biosynthetic process; P:cellular process; P:response to stress; P:response to biotic stimulus; C:plastid; C:membrane
gmrcomp436_c0_seq1	type 2 metallothionein	1	0	1	1	F:binding
gmrcomp605_c0_seq1	glycolate oxidase	1	0	1	11	C:ribosome; F:catalytic activity; C:peroxisome; C:plasma membrane; F:nucleotide binding; C:plastid; C:membrane; C:nucleus; C:extracellular region; P:metabolic process; C:cytoplasm
gmrcomp956_c0_seq1	PREDICTED: hypothetical protein isoform 1 [Vitis vinifera]	1	0	1	1	C:plastid
gmrcomp1600_c0_seq1	udp-glycosyltransferase 88b1	1	0	1	1	F:transferase activity
gmrcomp1142_c0_seq1	rl10_vitri ame: full=60s ribosomal protein l10 ame: full=qm protein homolog	1	0	1	12	P:translation; C:nucleolus; F:structural molecule activity; C:plastid; P:response to abiotic stimulus; P:cellular process; C:membrane; C:vacuole; P:biological_process; C:ribosome; C:cytosol; C:plasma membrane
gmrcomp1571_c0_seq1	cytoplasmatic aconitate hydratase (citrate hydro-lyase) (ec )	1	0	1	16	C:cytosol; F:binding; P:metabolic process; P:biosynthetic process; ; P:cellular process; C:mitochondrion; P:response to stress; P:response to abiotic stimulus; F:catalytic activity; C:plasma membrane; P:response to extracellular stimulus; P:cell communication; F:RNA binding; C:vacuole; C:extracellular region	EC:4.2.1.3; EC:1.14.17.4; EC:1.14.11.0
gmrcomp1571_c0_seq2	cytoplasmatic aconitate hydratase (citrate hydro-lyase) (ec )	1	0	1	16	C:cytosol; F:binding; P:metabolic process; P:biosynthetic process; ; P:cellular process; C:mitochondrion; P:response to stress; P:response to abiotic stimulus; F:catalytic activity; C:plasma membrane; P:response to extracellular stimulus; P:cell communication; F:RNA binding; C:vacuole; C:extracellular region	EC:4.2.1.3; EC:1.14.17.4; EC:1.14.11.0
gmrcomp1571_c0_seq3	cytoplasmatic aconitate hydratase (citrate hydro-lyase) (ec )	1	0	1	16	C:cytosol; F:binding; P:metabolic process; P:biosynthetic process; ; P:cellular process; C:mitochondrion; P:response to stress; P:response to abiotic stimulus; F:catalytic activity; C:plasma membrane; P:response to extracellular stimulus; P:cell communication; F:RNA binding; C:vacuole; C:extracellular region	EC:4.2.1.3; EC:1.14.17.4; EC:1.14.11.0
gmrcomp1571_c0_seq4	cytoplasmatic aconitate hydratase (citrate hydro-lyase) (ec )	1	0	1	16	C:cytosol; F:binding; P:metabolic process; P:biosynthetic process; ; P:cellular process; C:mitochondrion; P:response to stress; P:response to abiotic stimulus; F:catalytic activity; C:plasma membrane; P:response to extracellular stimulus; P:cell communication; F:RNA binding; C:vacuole; C:extracellular region	EC:4.2.1.3; EC:1.14.17.4; EC:1.14.11.0
gmrcomp1571_c0_seq5	cytoplasmatic aconitate hydratase (citrate hydro-lyase) (ec )	1	0	1	16	C:cytosol; F:binding; P:metabolic process; P:biosynthetic process; ; P:cellular process; C:mitochondrion; P:response to stress; P:response to abiotic stimulus; F:catalytic activity; C:plasma membrane; P:response to extracellular stimulus; P:cell communication; F:RNA binding; C:vacuole; C:extracellular region	EC:4.2.1.3; EC:1.14.17.4; EC:1.14.11.0
gmrcomp1571_c0_seq6	prolyl 4-hydroxylase alpha	1	0	1	5	P:cellular protein modification process; ; F:binding; F:catalytic activity; P:metabolic process	EC:1.14.11.2
gmrcomp456_c0_seq1	tubulin beta-2	1	0	1	15	C:cell wall; C:nucleolus; P:response to stress; P:response to abiotic stimulus; C:cytoskeleton; P:cellular component organization; P:cellular process; P:nucleobase-containing compound metabolic process; P:catabolic process; F:hydrolase activity; F:structural molecule activity; C:vacuole; P:biological_process; F:nucleotide binding; C:plasma membrane
gmrcomp456_c0_seq2	tubulin beta	1	0	1	15	C:cell wall; C:nucleolus; P:response to stress; P:response to abiotic stimulus; C:cytoskeleton; P:cellular component organization; P:cellular process; P:nucleobase-containing compound metabolic process; P:catabolic process; F:hydrolase activity; F:structural molecule activity; C:vacuole; P:biological_process; F:nucleotide binding; C:plasma membrane
gmrcomp456_c0_seq3	tubulin beta	1	0	1	15	C:cell wall; C:nucleolus; P:response to stress; P:response to abiotic stimulus; C:cytoskeleton; P:cellular component organization; P:cellular process; P:nucleobase-containing compound metabolic process; P:catabolic process; F:hydrolase activity; F:structural molecule activity; C:vacuole; P:biological_process; F:nucleotide binding; C:plasma membrane
gmrcomp235_c0_seq1	catalase	1	0	1	22	P:response to abiotic stimulus; C:cell wall; P:response to stress; P:catabolic process; P:cellular process; P:metabolic process; C:mitochondrion; P:cell death; F:binding; P:cellular homeostasis; F:catalytic activity; C:plastid; P:response to endogenous stimulus; P:response to extracellular stimulus; P:cell communication; C:vacuole; P:biological_process; C:ribosome; C:peroxisome; C:plasma membrane…	EC:1.11.1.6
gmrcomp235_c0_seq2	catalase	1	0	1	22	P:response to abiotic stimulus; C:cell wall; P:response to stress; P:catabolic process; P:cellular process; P:metabolic process; C:mitochondrion; P:cell death; F:binding; P:cellular homeostasis; F:catalytic activity; C:plastid; P:response to endogenous stimulus; P:response to extracellular stimulus; P:cell communication; C:vacuole; P:biological_process; C:ribosome; C:peroxisome; C:plasma membrane…	EC:1.11.1.6
gmrcomp913_c0_seq1	p23 co-chaperone	1	0	1	1	C:plasma membrane
gmrcomp575_c0_seq1	receptor for activated protein kinase	1	0	1	14	C:cytosol; P:post-embryonic development; P:multicellular organismal development; C:nucleolus; P:response to endogenous stimulus; P:cellular process; F:receptor activity; F:kinase activity; C:plasma membrane; F:nucleotide binding; P:metabolic process; P:signal transduction; ; C:cytoskeleton	EC:2.7.11.7
gmrcomp271_c0_seq1	60s acidic ribosomal protein	1	0	1	13	F:binding; C:nucleolus; P:response to stress; P:response to abiotic stimulus; F:structural molecule activity; F:catalytic activity; P:translation; P:cellular process; P:biological_process; C:plastid; C:ribosome; C:plasma membrane; P:DNA metabolic process	EC:4.2.99.18
gmrcomp271_c0_seq2	60s acidic ribosomal protein	1	0	1	13	F:binding; C:nucleolus; P:response to stress; P:response to abiotic stimulus; F:structural molecule activity; F:catalytic activity; P:translation; P:cellular process; P:biological_process; C:plastid; C:ribosome; C:plasma membrane; P:DNA metabolic process	EC:4.2.99.18
gmrcomp271_c0_seq3	60s acidic ribosomal protein p0	1	0	1	12	F:binding; C:nucleolus; P:response to stress; P:response to abiotic stimulus; C:plasma membrane; F:structural molecule activity; P:translation; P:cellular process; P:biological_process; C:plastid; C:ribosome; C:Golgi apparatus
gmrcomp900_c0_seq1	protein kinase	1	0	1	10	P:response to stress; P:response to abiotic stimulus; F:kinase activity; F:protein binding; P:multicellular organismal development; P:cellular protein modification process; F:nucleotide binding; P:signal transduction; P:transport;	EC:2.7.11.17
gmrcomp900_c0_seq2	protein kinase	1	0	1	10	P:response to stress; P:response to abiotic stimulus; F:kinase activity; F:protein binding; P:multicellular organismal development; P:cellular protein modification process; F:nucleotide binding; P:signal transduction; P:transport;	EC:2.7.11.17
gmrcomp900_c0_seq3	cbl-interacting serine threonine-protein	1	0	1	9	P:response to stress; P:response to abiotic stimulus; F:kinase activity; P:multicellular organismal development; P:cellular protein modification process; F:nucleotide binding; P:signal transduction; P:transport;	EC:2.7.11.17
gmrcomp900_c0_seq4	protein kinase	1	0	1	9	P:response to stress; P:response to abiotic stimulus; F:kinase activity; P:multicellular organismal development; P:cellular protein modification process; F:nucleotide binding; P:signal transduction; P:transport;	EC:2.7.11.17
gmrcomp585_c0_seq1	isocitrate lyase	1	0	1	6	P:generation of precursor metabolites and energy; P:catabolic process; C:peroxisome; F:catalytic activity; P:carbohydrate metabolic process; P:cellular process	EC:4.1.3.1
gmrcomp415_c0_seq1	unknown protein [Arabidopsis thaliana]	1	0	1	3	F:hydrolase activity; P:protein metabolic process; P:catabolic process
gmrcomp210_c0_seq1	dioscorin class a precursor	1	0	1	1	C:cytoplasm
gmrcomp541_c0_seq1	udp-d-glucose dehydrogenase	1	0	1	9	F:nucleotide binding; C:cytosol; F:catalytic activity; C:cell wall; C:nucleus; P:metabolic process; P:carbohydrate metabolic process; P:cellular process; P:nucleobase-containing compound metabolic process	EC:1.1.1.22
gmrcomp541_c0_seq2	udp-glucose dehydrogenase	1	0	1	7	F:nucleotide binding; P:biosynthetic process; P:carbohydrate metabolic process; P:cellular process; F:catalytic activity; P:metabolic process; P:nucleobase-containing compound metabolic process	EC:1.1.1.22
gmrcomp541_c0_seq3	udp-glucose dehydrogenase	1	0	1	7	F:nucleotide binding; P:biosynthetic process; P:carbohydrate metabolic process; P:cellular process; F:catalytic activity; P:metabolic process; P:nucleobase-containing compound metabolic process	EC:1.1.1.22
gmrcomp541_c0_seq4	udp-glucose dehydrogenase	1	0	1	7	F:nucleotide binding; P:biosynthetic process; P:carbohydrate metabolic process; P:cellular process; F:catalytic activity; P:metabolic process; P:nucleobase-containing compound metabolic process	EC:1.1.1.22
gmrcomp541_c0_seq5	udp-glucose dehydrogenase	1	0	1	7	F:nucleotide binding; P:biosynthetic process; P:carbohydrate metabolic process; P:cellular process; F:catalytic activity; P:metabolic process; P:nucleobase-containing compound metabolic process	EC:1.1.1.22
gmrcomp811_c0_seq1	unknown [Populus trichocarpa]	1	0	1	1	C:plasma membrane
gmrcomp17_c1_seq1	at1g31330 t19e23_1	1	0	1	4	C:plastid; C:membrane; C:thylakoid; P:photosynthesis
gmrcomp1626_c0_seq1	atp-dependent clp protease proteolytic	1	0	1	5	C:plastid; F:hydrolase activity; C:thylakoid; P:protein metabolic process; P:catabolic process	EC:3.4.21.0
gmrcomp1429_c0_seq1	heat shock protein 70 -interacting	1	0	1	6	P:biological_process; P:response to abiotic stimulus; C:cytosol; P:response to stress; C:nucleus; C:plasma membrane
gmrcomp1429_c0_seq2	at1g12270 f5o11_1	1	0	1	6	P:biological_process; P:response to abiotic stimulus; C:cytosol; P:response to stress; C:nucleus; C:plasma membrane
gmrcomp1429_c0_seq3	heat shock protein 70 -interacting	1	0	1	6	P:biological_process; C:cytosol; P:response to stress; P:response to abiotic stimulus; C:nucleus; C:plasma membrane
gmrcomp1611_c0_seq5	dna binding	1	0	1	3	C:plasma membrane; P:reproduction;
gmrcomp1611_c0_seq6	dna binding	1	0	1	3	C:plasma membrane; P:reproduction;
gmrcomp1611_c0_seq7	dna binding	1	0	1	3	C:plasma membrane; P:reproduction;
gmrcomp1058_c0_seq1	transitional endoplasmic reticulum	1	0	1	19	C:cell wall; P:cell cycle; C:nucleolus; F:protein binding; P:cellular process; F:nucleotide binding; F:hydrolase activity; P:pollination; P:anatomical structure morphogenesis; P:cellular component organization; P:cell differentiation; P:cell growth; P:multicellular organismal development; C:cytoskeleton; C:nuclear envelope; P:biological_process; C:ribosome; C:cytoplasm; C:plasma membrane	EC:3.6.4.3
gmrcomp1058_c0_seq2	transitional endoplasmic reticulum	1	0	1	19	C:cell wall; P:cell cycle; C:nucleolus; F:protein binding; P:cellular process; F:nucleotide binding; F:hydrolase activity; P:pollination; P:anatomical structure morphogenesis; P:cellular component organization; P:cell differentiation; P:cell growth; P:multicellular organismal development; C:cytoskeleton; C:nuclear envelope; P:biological_process; C:ribosome; C:cytoplasm; C:plasma membrane	EC:3.6.4.3
gmrcomp1058_c0_seq3	transitional endoplasmic reticulum	1	0	1	19	C:cell wall; P:cell cycle; C:nucleolus; F:protein binding; P:cellular process; F:nucleotide binding; F:hydrolase activity; P:pollination; P:anatomical structure morphogenesis; P:cellular component organization; P:cell differentiation; P:cell growth; P:multicellular organismal development; C:cytoskeleton; C:nuclear envelope; P:biological_process; C:ribosome; C:cytoplasm; C:plasma membrane	EC:3.6.4.3
gmrcomp1058_c0_seq4	transitional endoplasmic reticulum	1	0	1	19	C:cell wall; P:cell cycle; C:nucleolus; F:protein binding; P:cellular process; F:nucleotide binding; F:hydrolase activity; P:pollination; P:anatomical structure morphogenesis; P:cellular component organization; P:cell differentiation; P:cell growth; P:multicellular organismal development; C:cytoskeleton; C:nuclear envelope; P:biological_process; C:ribosome; C:cytoplasm; C:plasma membrane	EC:3.6.4.3
gmrcomp1058_c0_seq5	transitional endoplasmic reticulum	1	0	1	19	C:cell wall; P:cell cycle; C:nucleolus; F:protein binding; P:cellular process; F:nucleotide binding; F:hydrolase activity; P:pollination; P:anatomical structure morphogenesis; P:cellular component organization; P:cell differentiation; P:cell growth; P:multicellular organismal development; C:cytoskeleton; C:nuclear envelope; P:biological_process; C:ribosome; C:cytoplasm; C:plasma membrane	EC:3.6.4.3
gmrcomp1058_c0_seq6	transitional endoplasmic reticulum	1	0	1	20	C:cell wall; P:cell cycle; C:nucleolus; F:protein binding; P:cellular process; F:nucleotide binding; F:hydrolase activity; P:pollination; P:anatomical structure morphogenesis; P:cellular component organization; P:cell differentiation; P:cell growth; P:multicellular organismal development; C:cytoskeleton; C:nuclear envelope; P:biological_process; C:ribosome; C:cytoplasm; C:Golgi apparatus; C:plasm…	EC:3.6.4.3
gmrcomp1058_c0_seq7	transitional endoplasmic reticulum	1	0	1	19	C:cell wall; P:cell cycle; C:nucleolus; F:protein binding; P:cellular process; F:nucleotide binding; F:hydrolase activity; P:pollination; P:anatomical structure morphogenesis; P:cellular component organization; P:cell differentiation; P:cell growth; P:multicellular organismal development; C:cytoskeleton; C:nuclear envelope; P:biological_process; C:ribosome; C:cytoplasm; C:plasma membrane	EC:3.6.4.3
gmrcomp1058_c0_seq8	transitional endoplasmic reticulum	1	0	1	19	C:cell wall; C:nucleolus; F:protein binding; P:cellular process; F:nucleotide binding; F:hydrolase activity; P:pollination; P:anatomical structure morphogenesis; P:cellular component organization; P:cell differentiation; P:cell growth; P:multicellular organismal development; C:cytoskeleton; C:nuclear envelope; P:biological_process; C:ribosome; C:cytoplasm; C:Golgi apparatus; C:plasma membrane	EC:3.6.4.3
gmrcomp1058_c0_seq9	transitional endoplasmic reticulum atpase	1	0	1	19	C:cell wall; C:nucleolus; C:plasma membrane; F:protein binding; P:cellular process; F:nucleotide binding; F:hydrolase activity; P:pollination; P:anatomical structure morphogenesis; P:cellular component organization; P:cell differentiation; P:cell growth; P:multicellular organismal development; C:cytoskeleton; C:nuclear envelope; P:biological_process; C:ribosome; C:cytoplasm; C:Golgi apparatus	EC:3.6.4.3
gmrcomp1058_c0_seq10	transitional endoplasmic reticulum	1	0	1	18	C:cell wall; C:nucleolus; F:protein binding; P:cellular process; F:nucleotide binding; F:hydrolase activity; P:pollination; P:anatomical structure morphogenesis; P:cellular component organization; P:cell differentiation; P:cell growth; P:multicellular organismal development; C:cytoskeleton; C:nuclear envelope; P:biological_process; C:ribosome; C:cytoplasm; C:plasma membrane	EC:3.6.4.3
gmrcomp1058_c0_seq11	transitional endoplasmic reticulum	1	0	1	20	C:cell wall; P:cell cycle; C:nucleolus; C:plasma membrane; F:protein binding; P:cellular process; F:nucleotide binding; F:hydrolase activity; P:pollination; P:anatomical structure morphogenesis; P:cellular component organization; P:cell differentiation; P:cell growth; P:multicellular organismal development; C:cytoskeleton; C:nuclear envelope; P:biological_process; C:ribosome; C:cytoplasm; C:Golgi…	EC:3.6.4.3
gmrcomp1058_c0_seq12	transitional endoplasmic reticulum	1	0	1	19	C:cell wall; P:cell cycle; C:nucleolus; F:protein binding; P:cellular process; F:nucleotide binding; F:hydrolase activity; P:pollination; P:anatomical structure morphogenesis; P:cellular component organization; P:cell differentiation; P:cell growth; P:multicellular organismal development; C:cytoskeleton; C:nuclear envelope; P:biological_process; C:ribosome; C:cytoplasm; C:plasma membrane	EC:3.6.4.3
gmrcomp1058_c0_seq13	transitional endoplasmic reticulum	1	0	1	19	C:cell wall; C:nucleolus; F:protein binding; P:cellular process; F:nucleotide binding; F:hydrolase activity; P:pollination; P:anatomical structure morphogenesis; P:cellular component organization; P:cell differentiation; P:cell growth; P:multicellular organismal development; C:cytoskeleton; C:nuclear envelope; P:biological_process; C:ribosome; C:cytoplasm; C:Golgi apparatus; C:plasma membrane	EC:3.6.4.3
gmrcomp1058_c0_seq14	transitional endoplasmic reticulum	1	0	1	19	C:cell wall; C:nucleolus; F:protein binding; P:cellular process; F:nucleotide binding; F:hydrolase activity; P:pollination; P:anatomical structure morphogenesis; P:cellular component organization; P:cell differentiation; P:cell growth; P:multicellular organismal development; C:cytoskeleton; C:nuclear envelope; P:biological_process; C:ribosome; C:cytoplasm; C:Golgi apparatus; C:plasma membrane	EC:3.6.4.3
gmrcomp1058_c0_seq15	transitional endoplasmic reticulum	1	0	1	19	C:cell wall; C:nucleolus; F:protein binding; P:cellular process; F:nucleotide binding; F:hydrolase activity; P:pollination; P:anatomical structure morphogenesis; P:cellular component organization; P:cell differentiation; P:cell growth; P:multicellular organismal development; C:cytoskeleton; C:nuclear envelope; P:biological_process; C:ribosome; C:cytoplasm; C:Golgi apparatus; C:plasma membrane	EC:3.6.4.3
gmrcomp1058_c0_seq16	transitional endoplasmic reticulum	1	0	1	19	C:cell wall; P:cell cycle; C:nucleolus; F:protein binding; P:cellular process; F:nucleotide binding; F:hydrolase activity; P:pollination; P:anatomical structure morphogenesis; P:cellular component organization; P:cell differentiation; P:cell growth; P:multicellular organismal development; C:cytoskeleton; C:nuclear envelope; P:biological_process; C:ribosome; C:cytoplasm; C:plasma membrane	EC:3.6.4.3
gmrcomp1058_c0_seq17	transitional endoplasmic reticulum	1	0	1	19	C:cell wall; C:nucleolus; F:protein binding; P:cellular process; F:nucleotide binding; F:hydrolase activity; P:pollination; P:anatomical structure morphogenesis; P:cellular component organization; P:cell differentiation; P:cell growth; P:multicellular organismal development; C:cytoskeleton; C:nuclear envelope; P:biological_process; C:ribosome; C:cytoplasm; C:Golgi apparatus; C:plasma membrane	EC:3.6.4.3
gmrcomp1058_c0_seq18	transitional endoplasmic reticulum	1	0	1	17	C:cell wall; P:cell cycle; F:protein binding; P:cellular process; F:nucleotide binding; F:hydrolase activity; P:pollination; P:anatomical structure morphogenesis; P:cellular component organization; P:cell differentiation; P:cell growth; P:multicellular organismal development; C:cytoskeleton; C:nuclear envelope; C:ribosome; C:cytoplasm; C:plasma membrane	EC:3.6.4.3
gmrcomp1974_c0_seq1	dead box atp-dependent rna	1	0	1	5	C:mitochondrion; F:RNA binding; F:hydrolase activity; F:nucleotide binding; C:plastid
gmrcomp557_c0_seq1	plastid-lipid associated protein pap-related fibrillin-related	1	0	1	3	C:plastid; C:thylakoid; F:structural molecule activity
gmrcomp557_c0_seq2	plastid-lipid associated protein pap-related fibrillin-related	1	0	1	3	C:plastid; C:thylakoid; F:structural molecule activity
gmrcomp815_c0_seq1	type ii peroxiredoxin	1	0	1	7	P:biological_process; C:cytosol; F:catalytic activity; P:metabolic process; C:plastid; C:plasma membrane; P:response to stress	EC:1.11.1.7
gmrcomp815_c0_seq2	type ii peroxiredoxin	1	0	1	7	P:biological_process; C:cytosol; F:catalytic activity; P:metabolic process; C:plastid; C:plasma membrane; P:response to stress	EC:1.11.1.7
gmrcomp1887_c0_seq1	arogenate prephenate dehydratase	1	0	1	6	P:biosynthetic process; ; F:catalytic activity; C:plastid; C:cytosol; P:response to abiotic stimulus	EC:4.2.1.91; EC:4.2.1.51
gmrcomp1887_c0_seq2	arogenate prephenate dehydratase	1	0	1	6	P:biosynthetic process; ; F:catalytic activity; C:plastid; C:cytosol; P:response to abiotic stimulus	EC:4.2.1.91; EC:4.2.1.51
gmrcomp1887_c0_seq3	arogenate prephenate dehydratase	1	0	1	6	P:biosynthetic process; ; F:catalytic activity; C:plastid; C:cytosol; P:response to abiotic stimulus	EC:4.2.1.91; EC:4.2.1.51
gmrcomp1887_c0_seq4	arogenate prephenate dehydratase	1	0	1	6	P:biosynthetic process; ; F:catalytic activity; C:plastid; C:cytosol; P:response to abiotic stimulus	EC:4.2.1.91; EC:4.2.1.51
gmrcomp1887_c0_seq5	arogenate prephenate dehydratase	1	0	1	6	P:biosynthetic process; ; F:catalytic activity; C:plastid; C:cytosol; P:response to abiotic stimulus	EC:4.2.1.91; EC:4.2.1.51
gmrcomp1887_c0_seq6	arogenate prephenate dehydratase	1	0	1	6	P:biosynthetic process; ; F:catalytic activity; C:plastid; C:cytosol; P:response to abiotic stimulus	EC:4.2.1.91; EC:4.2.1.51
gmrcomp1887_c0_seq7	arogenate prephenate dehydratase	1	0	1	6	P:biosynthetic process; ; F:catalytic activity; C:plastid; C:cytosol; P:response to abiotic stimulus	EC:4.2.1.91; EC:4.2.1.51
gmrcomp1887_c0_seq9	arogenate prephenate dehydratase	1	0	1	6	P:biosynthetic process; ; F:catalytic activity; C:plastid; C:cytosol; P:response to abiotic stimulus	EC:4.2.1.91; EC:4.2.1.51
gmrcomp1887_c0_seq10	arogenate prephenate dehydratase	1	0	1	6	P:biosynthetic process; ; F:catalytic activity; C:plastid; C:cytosol; P:response to abiotic stimulus	EC:4.2.1.91; EC:4.2.1.51
gmrcomp1956_c0_seq1	60s ribosomal protein l31	1	0	1	8	F:structural molecule activity; C:plasma membrane; C:cell wall; C:ribosome; C:cytosol; C:plastid; P:translation; P:cellular process
gmrcomp1682_c0_seq1	phosphoenolpyruvate carboxylase	1	0	1	9	P:generation of precursor metabolites and energy; P:catabolic process; F:catalytic activity; C:cytosol; C:extracellular region; P:photosynthesis; P:biosynthetic process; P:carbohydrate metabolic process; P:cellular process	EC:1.3.1.74; EC:4.1.1.31
gmrcomp248_c0_seq1	rpl4 poly binding structural constituent of ribosome	1	0	1	9	C:ribosome; C:plastid; F:structural molecule activity; F:RNA binding; C:nucleus; P:translation; C:membrane; C:thylakoid; P:cellular process
gmrcomp248_c0_seq2	rpl4 poly binding structural constituent of ribosome	1	0	1	9	C:ribosome; C:plastid; F:structural molecule activity; F:RNA binding; C:nucleus; P:translation; C:membrane; C:thylakoid; P:cellular process
gmrcomp256_c0_seq1	peroxiredoxin q	1	0	1	6	C:thylakoid; C:plastid; F:catalytic activity; C:membrane; P:metabolic process; P:response to stress	EC:1.11.1.7; EC:1.11.1.15
gmrcomp1762_c0_seq1	oligopeptide transporter opt family	1	0	1	3	P:transport; P:cellular process; C:plasma membrane
gmrcomp1857_c0_seq1	pft1 (phytochrome and flowering time 1) transcription coactivator	1	0	1	11	P:response to abiotic stimulus; P:signal transduction; P:response to endogenous stimulus; C:nucleoplasm; P:response to external stimulus; P:flower development; P:response to stress; P:response to biotic stimulus; F:transcription regulator activity; F:protein binding;
gmrcomp1857_c0_seq2	pft1 (phytochrome and flowering time 1) transcription coactivator	1	0	1	11	P:response to abiotic stimulus; P:signal transduction; P:response to endogenous stimulus; C:nucleoplasm; P:response to external stimulus; P:flower development; P:response to stress; P:response to biotic stimulus; F:transcription regulator activity; F:protein binding;
gmrcomp1857_c0_seq3	pft1 (phytochrome and flowering time 1) transcription coactivator	1	0	1	11	P:response to abiotic stimulus; P:signal transduction; P:response to endogenous stimulus; C:nucleoplasm; P:response to external stimulus; P:flower development; P:response to stress; P:response to biotic stimulus; F:transcription regulator activity; F:protein binding;
gmrcomp1857_c0_seq4	pft1 (phytochrome and flowering time 1) transcription coactivator	1	0	1	11	P:response to abiotic stimulus; P:signal transduction; P:response to endogenous stimulus; C:nucleoplasm; P:response to external stimulus; P:flower development; P:response to stress; P:response to biotic stimulus; F:transcription regulator activity; F:protein binding;
gmrcomp1711_c0_seq1	uncharacterized protein	1	0	1	1	C:plasma membrane
gmrcomp1711_c0_seq2	uncharacterized protein	1	0	1	1	C:plasma membrane
gmrcomp1711_c0_seq3	uncharacterized protein	1	0	1	1	C:plasma membrane
gmrcomp1152_c0_seq1	calreticulin 2	1	0	1	6	P:protein metabolic process; P:cellular process; C:endoplasmic reticulum; F:carbohydrate binding; F:binding; F:protein binding
gmrcomp1326_c1_seq1	protein	1	0	1	1	F:binding
gmrcomp1326_c1_seq2	protein	1	0	1	1	F:binding
gmrcomp1875_c0_seq1	phenylalanine ammonia lyase	1	0	1	7	C:cytoplasm; F:catalytic activity; P:biosynthetic process; ; P:secondary metabolic process; P:catabolic process; P:cellular process	EC:4.3.1.5
gmrcomp1550_c0_seq1	salt-tolerance protein	1	0	1	5	P:response to stress; P:response to abiotic stimulus; C:nucleus; P:post-embryonic development; F:binding
gmrcomp1550_c0_seq2	salt-tolerance protein	1	0	1	5	P:response to stress; P:response to abiotic stimulus; C:nucleus; P:post-embryonic development; F:binding
gmrcomp1043_c0_seq1	nadp-dependent glyceraldehyde-3-phosphate	1	0	1	6	P:metabolic process; C:cytoplasm; F:catalytic activity; P:carbohydrate metabolic process; P:generation of precursor metabolites and energy; P:catabolic process	EC:1.2.1.9
gmrcomp593_c0_seq1	mitochondrial atp synthase 6kda subunit	1	0	1	3	C:membrane; C:mitochondrion; C:plastid
gmrcomp593_c0_seq2	mitochondrial atp synthase 6kda subunit	1	0	1	3	C:membrane; C:mitochondrion; C:plastid
gmrcomp593_c0_seq3	mitochondrial atp synthase 6kda subunit	1	0	1	3	C:membrane; C:mitochondrion; C:plastid
gmrcomp201_c0_seq1	protein	1	0	1	3	F:nucleotide binding; F:catalytic activity; P:cellular protein modification process	EC:6.3.2.19
gmrcomp201_c0_seq2	protein	1	0	1	3	F:nucleotide binding; F:catalytic activity; P:cellular protein modification process	EC:6.3.2.19
gmrcomp201_c0_seq3	protein	1	0	1	3	F:nucleotide binding; F:catalytic activity; P:cellular protein modification process	EC:6.3.2.19
gmrcomp201_c0_seq4	ubiquitin-conjugating enzyme e2 28	1	0	1	9	C:cytoplasm; C:plasma membrane; P:cellular protein modification process; P:protein metabolic process; P:catabolic process; P:cellular process; F:nucleotide binding; F:catalytic activity; C:nucleus	EC:6.3.2.19
gmrcomp201_c0_seq5	protein	1	0	1	3	F:nucleotide binding; F:catalytic activity; P:cellular protein modification process	EC:6.3.2.19
gmrcomp201_c0_seq6	ubiquitin-conjugating enzyme e2 28	1	0	1	9	C:cytoplasm; C:plasma membrane; P:cellular protein modification process; P:protein metabolic process; P:catabolic process; P:cellular process; F:nucleotide binding; F:catalytic activity; C:nucleus	EC:6.3.2.19
gmrcomp1332_c0_seq1	cyclin-dependent kinases regulatory subunit	1	0	1	12	C:cytoplasm; P:cell cycle; P:DNA metabolic process; P:biosynthetic process; F:nucleic acid binding; F:protein binding; F:enzyme regulator activity; C:nucleus; F:kinase activity; P:metabolic process; P:cellular process;	EC:2.7.11.22
gmrcomp1332_c0_seq2	cyclin-dependent kinases regulatory subunit	1	0	1	12	C:cytoplasm; P:cell cycle; P:DNA metabolic process; P:biosynthetic process; F:nucleic acid binding; F:protein binding; F:enzyme regulator activity; C:nucleus; F:kinase activity; P:metabolic process; P:cellular process;	EC:2.7.11.22
gmrcomp1332_c0_seq3	cyclin-dependent kinases regulatory subunit	1	0	1	12	C:cytoplasm; P:cell cycle; P:DNA metabolic process; P:biosynthetic process; F:nucleic acid binding; F:protein binding; F:enzyme regulator activity; C:nucleus; F:kinase activity; P:metabolic process; P:cellular process;	EC:2.7.11.22
gmrcomp1332_c0_seq4	cyclin-dependent kinases regulatory subunit	1	0	1	12	C:cytoplasm; P:cell cycle; P:DNA metabolic process; P:biosynthetic process; F:nucleic acid binding; F:protein binding; F:enzyme regulator activity; C:nucleus; F:kinase activity; P:metabolic process; P:cellular process;	EC:2.7.11.22
gmrcomp1566_c0_seq1	lactoylglutathione glyoxalase	1	0	1	9	F:binding; P:carbohydrate metabolic process; P:response to stress; P:response to abiotic stimulus; C:thylakoid; C:plastid; F:catalytic activity; P:metabolic process; P:cellular process	EC:4.4.1.5
gmrcomp1056_c0_seq1	thylakoid lumenal 19 kda chloroplast	1	0	1	4	C:membrane; C:thylakoid; F:binding; P:photosynthesis
gmrcomp1056_c0_seq2	thylakoid lumenal 19 kda chloroplast	1	0	1	4	C:membrane; C:thylakoid; F:binding; P:photosynthesis
gmrcomp912_c0_seq1	photosystem ii stability assembly factor chloroplast	1	0	1	6	C:thylakoid; C:plastid; P:cellular component organization; C:membrane; P:biological_process; P:cellular process
gmrcomp344_c1_seq1	at4g01050 f2n1_31	1	0	1	8	P:response to stress; P:response to biotic stimulus; C:plastid; P:generation of precursor metabolites and energy; P:photosynthesis; F:protein binding; C:membrane; C:thylakoid
gmrcomp344_c1_seq2	at4g01050 f2n1_31	1	0	1	8	P:response to stress; P:response to biotic stimulus; C:plastid; P:generation of precursor metabolites and energy; P:photosynthesis; F:protein binding; C:membrane; C:thylakoid
gmrcomp586_c0_seq1	s-adenosylmethionine synthetase	1	0	1	9	F:transferase activity; F:binding; P:nucleobase-containing compound metabolic process; P:biosynthetic process; ; P:metabolic process; P:cellular process; F:nucleotide binding; C:cytoplasm	EC:2.5.1.6
gmrcomp959_c0_seq1	thioredoxin h	1	0	1	7	P:cellular homeostasis; P:generation of precursor metabolites and energy; C:cytoplasm; F:catalytic activity; F:molecular_function; P:metabolic process; P:transport	EC:1.8.4.0
gmrcomp198_c0_seq1	stem 28 kda glycoprotein	1	0	1	4	C:cytoplasm; F:hydrolase activity; P:metabolic process; P:cellular process	EC:3.1.3.2
gmrcomp334_c0_seq1	ubiquitin fusion protein	1	0	1	10	C:nucleolus; F:structural molecule activity; P:reproduction; P:post-embryonic development; P:embryo development; P:cellular protein modification process; C:ribosome; C:cytosol; P:translation; P:cellular process
gmrcomp334_c0_seq2	ubiquitin fusion protein	1	0	1	10	C:nucleolus; F:structural molecule activity; P:reproduction; P:post-embryonic development; P:embryo development; P:cellular protein modification process; C:ribosome; C:cytosol; P:translation; P:cellular process
gmrcomp1029_c0_seq1	thaumatin-like protein	1	0	1	2	C:extracellular region; C:cell wall
gmrcomp1027_c0_seq1	40s ribosomal protein s19	1	0	1	10	C:nucleolus; C:vacuole; F:structural molecule activity; C:plasma membrane; C:cell wall; C:ribosome; C:cytosol; C:membrane; P:translation; P:cellular process
gmrcomp1183_c0_seq1	nucleolysin tia-	1	0	1	4	C:cytosol; F:nucleotide binding; C:plasma membrane; F:RNA binding
gmrcomp1153_c0_seq1	ankyrin repeat domain	1	0	1	13	P:metabolic process; F:binding; F:catalytic activity; C:cytoplasm; P:biosynthetic process; P:cellular process; P:transport; F:protein binding; C:membrane; C:plastid; C:thylakoid; P:response to abiotic stimulus; C:nucleus	EC:1.13.12.14
gmrcomp1153_c0_seq2	ankyrin repeat domain	1	0	1	13	P:metabolic process; F:binding; F:catalytic activity; C:cytoplasm; P:biosynthetic process; P:cellular process; P:transport; F:protein binding; C:membrane; C:plastid; C:thylakoid; P:response to abiotic stimulus; C:nucleus	EC:1.13.12.14
gmrcomp360_c0_seq1	glutamate decarboxylase	1	0	1	7	; F:binding; P:biological_process; F:catalytic activity; C:nucleus; C:cytosol; F:protein binding	EC:4.1.1.15
gmrcomp70_c0_seq1	leucine-rich repeat family protein	1	0	1	1	C:plastid
gmrcomp70_c0_seq2	leucine-rich repeat family protein	1	0	1	1	C:plastid
gmrcomp70_c0_seq3	leucine-rich repeat family protein	1	0	1	1	C:plastid
gmrcomp70_c0_seq4	leucine-rich repeat family protein	1	0	1	1	C:plastid
gmrcomp411_c0_seq1	mpbq msbq methyltransferase 2	1	0	1	5	P:biosynthetic process; P:cellular process; F:transferase activity; C:plastid; P:metabolic process
gmrcomp1931_c0_seq1	actin depolymerizing factor 7	1	0	1	11	P:response to stress; P:cellular component organization; P:cellular process; C:mitochondrion; P:response to biotic stimulus; P:signal transduction; F:protein binding; C:plastid; P:biological_process; C:nucleus; C:plasma membrane
gmrcomp339_c0_seq1	plasma membrane intrinsic protein	1	0	1	4	P:transport; P:cellular process; C:membrane; F:transporter activity
gmrcomp339_c0_seq2	plasma membrane intrinsic protein	1	0	1	4	P:transport; P:cellular process; C:membrane; F:transporter activity
gmrcomp339_c1_seq1	minor histocompatibility antigen	1	0	1	6	C:membrane; C:endosome; P:protein metabolic process; P:catabolic process; F:hydrolase activity; C:plasma membrane	EC:3.4.23.0
gmrcomp339_c1_seq2	minor histocompatibility antigen	1	0	1	6	C:membrane; C:endosome; P:protein metabolic process; P:catabolic process; F:hydrolase activity; C:plasma membrane	EC:3.4.23.0
gmrcomp339_c1_seq3	minor histocompatibility antigen	1	0	1	6	C:membrane; C:endosome; P:protein metabolic process; P:catabolic process; F:hydrolase activity; C:plasma membrane	EC:3.4.23.0
gmrcomp339_c1_seq4	minor histocompatibility antigen	1	0	1	6	C:membrane; C:endosome; P:protein metabolic process; P:catabolic process; F:hydrolase activity; C:plasma membrane	EC:3.4.23.0
gmrcomp339_c1_seq5	minor histocompatibility antigen	1	0	1	6	C:membrane; C:endosome; P:protein metabolic process; P:catabolic process; F:hydrolase activity; C:plasma membrane	EC:3.4.23.0
gmrcomp339_c1_seq6	minor histocompatibility antigen	1	0	1	6	C:membrane; C:endosome; P:protein metabolic process; P:catabolic process; F:hydrolase activity; C:plasma membrane	EC:3.4.23.0
gmrcomp339_c2_seq1	aquaporin pip2 4	1	0	1	4	P:transport; P:cellular process; C:membrane; F:transporter activity
gmrcomp339_c2_seq2	plasma membrane intrinsic protein	1	0	1	4	P:transport; P:cellular process; C:membrane; F:transporter activity
gmrcomp339_c2_seq3	achain crystal structure of the spinach aquaporin sopip2 1 s274e mutant	1	0	1	4	P:transport; P:cellular process; C:membrane; F:transporter activity
gmrcomp1750_c0_seq1	af361619_1 at2g35260	1	0	1	1	C:membrane
gmrcomp1216_c0_seq1	macrophage migration inhibitory factor	1	0	1	8	P:response to biotic stimulus; C:membrane; C:peroxisome; F:catalytic activity; P:response to external stimulus; P:response to stress; C:plastid;	EC:5.3.2.1
gmrcomp1216_c0_seq2	light-inducible protein atls1	1	0	1	6	P:response to biotic stimulus; F:catalytic activity; P:response to external stimulus; P:response to stress; C:plastid;	EC:5.3.2.1
gmrcomp1216_c0_seq3	light-inducible protein atls1	1	0	1	6	P:response to biotic stimulus; F:catalytic activity; P:response to external stimulus; P:response to stress; C:plastid;	EC:5.3.2.1
gmrcomp410_c0_seq1	protein	1	0	1	3	C:membrane; C:plastid; C:thylakoid
gmrcomp1586_c0_seq1	at1g68530 t26j14_10	1	0	1	13	P:pollination; P:multicellular organismal development; P:biosynthetic process; P:cellular process; P:lipid metabolic process; P:response to abiotic stimulus; P:response to stress; F:transferase activity; P:anatomical structure morphogenesis; P:cellular component organization; P:cell growth; C:endoplasmic reticulum; C:cytosol
gmrcomp1586_c0_seq2	at1g68530 t26j14_10	1	0	1	13	P:pollination; P:multicellular organismal development; P:biosynthetic process; P:cellular process; P:lipid metabolic process; P:response to abiotic stimulus; P:response to stress; F:transferase activity; P:anatomical structure morphogenesis; P:cellular component organization; P:cell growth; C:endoplasmic reticulum; C:cytosol
gmrcomp1586_c0_seq3	at1g68530 t26j14_10	1	0	1	13	P:pollination; P:multicellular organismal development; P:biosynthetic process; P:cellular process; P:lipid metabolic process; P:response to abiotic stimulus; P:response to stress; F:transferase activity; P:anatomical structure morphogenesis; P:cellular component organization; P:cell growth; C:endoplasmic reticulum; C:cytosol
gmrcomp1586_c0_seq4	at1g68530 t26j14_10	1	0	1	13	P:pollination; P:multicellular organismal development; P:biosynthetic process; P:cellular process; P:lipid metabolic process; P:response to abiotic stimulus; P:response to stress; F:transferase activity; P:anatomical structure morphogenesis; P:cellular component organization; P:cell growth; C:endoplasmic reticulum; C:cytosol
gmrcomp1941_c0_seq1	gdp-d-mannose pyrophosphorylase	1	0	1	4	F:transferase activity; P:biosynthetic process; P:carbohydrate metabolic process; P:cellular process	EC:2.7.7.13; EC:2.7.7.22
gmrcomp1941_c0_seq2	gdp-d-mannose pyrophosphorylase	1	0	1	4	F:transferase activity; P:biosynthetic process; P:carbohydrate metabolic process; P:cellular process	EC:2.7.7.13; EC:2.7.7.22
gmrcomp453_c0_seq4	ribosomal protein l10 family protein	1	0	1	6	C:plastid; C:ribosome; F:structural molecule activity; P:cellular process; P:translation; F:RNA binding
gmrcomp453_c0_seq5	ribosomal protein l10 family protein	1	0	1	6	C:plastid; C:ribosome; F:structural molecule activity; P:cellular process; P:translation; F:RNA binding
gmrcomp453_c0_seq6	ribosomal protein l10 family protein	1	0	1	6	C:plastid; C:ribosome; F:structural molecule activity; P:cellular process; P:translation; F:RNA binding
gmrcomp453_c0_seq7	ribosomal protein l10 family protein	1	0	1	6	C:plastid; C:ribosome; F:structural molecule activity; P:cellular process; P:translation; F:RNA binding
gmrcomp1698_c0_seq1	glycogen synthase kinase-3	1	0	1	7	F:kinase activity; P:cellular protein modification process; F:nucleotide binding; P:anatomical structure morphogenesis; P:multicellular organismal development; C:cytosol;	EC:2.7.11.26; EC:2.7.11.0
gmrcomp1698_c0_seq2	glycogen synthase kinase-3	1	0	1	7	F:kinase activity; P:cellular protein modification process; F:nucleotide binding; P:anatomical structure morphogenesis; P:multicellular organismal development; C:cytosol;	EC:2.7.11.26; EC:2.7.11.0
gmrcomp1698_c0_seq3	glycogen synthase kinase-3	1	0	1	7	F:kinase activity; P:cellular protein modification process; F:nucleotide binding; P:anatomical structure morphogenesis; P:multicellular organismal development; C:cytosol;	EC:2.7.11.26; EC:2.7.11.0
gmrcomp1698_c0_seq4	glycogen synthase kinase-3	1	0	1	7	F:kinase activity; P:cellular protein modification process; F:nucleotide binding; P:anatomical structure morphogenesis; P:multicellular organismal development; C:cytosol;	EC:2.7.11.26; EC:2.7.11.0
gmrcomp1698_c0_seq5	glycogen synthase kinase-3	1	0	1	7	F:kinase activity; P:cellular protein modification process; F:nucleotide binding; P:anatomical structure morphogenesis; P:multicellular organismal development; C:cytosol;	EC:2.7.11.26; EC:2.7.11.0
gmrcomp1399_c0_seq1	at3g16570 mgl6_2	1	0	1	8	C:plasma membrane; C:cell wall; F:signal transducer activity; C:extracellular region; P:cell-cell signaling; P:response to endogenous stimulus; P:growth; P:signal transduction
gmrcomp1411_c0_seq1	ribosomal protein	1	0	1	12	P:translation; P:multicellular organismal development; C:nucleolus; F:structural molecule activity; P:anatomical structure morphogenesis; C:plastid; P:cellular process; C:vacuole; C:ribosome; C:cytosol; C:plasma membrane; F:RNA binding
gmrcomp1411_c0_seq2	ribosomal protein	1	0	1	12	P:translation; P:multicellular organismal development; C:nucleolus; F:structural molecule activity; P:anatomical structure morphogenesis; C:plastid; P:cellular process; C:vacuole; C:ribosome; C:cytosol; C:plasma membrane; F:RNA binding
gmrcomp1411_c0_seq3	ribosomal protein	1	0	1	12	P:translation; P:multicellular organismal development; C:nucleolus; F:structural molecule activity; P:anatomical structure morphogenesis; C:plastid; P:cellular process; C:vacuole; C:ribosome; C:cytosol; C:plasma membrane; F:RNA binding
gmrcomp1035_c0_seq1	malate oxidoreductase (malic enzyme)	1	0	1	13	F:nucleotide binding; F:binding; F:catalytic activity; P:response to stress; P:response to abiotic stimulus; P:metabolic process; P:cellular process; C:mitochondrion; F:protein binding; C:plastid; P:generation of precursor metabolites and energy; P:catabolic process;	EC:1.6.1.0; EC:1.1.1.39; EC:4.1.1.3; EC:1.1.1.38
gmrcomp1035_c0_seq2	malate oxidoreductase (malic enzyme)	1	0	1	13	F:nucleotide binding; F:binding; F:catalytic activity; P:response to stress; P:response to abiotic stimulus; P:metabolic process; P:cellular process; C:mitochondrion; F:protein binding; C:plastid; P:generation of precursor metabolites and energy; P:catabolic process;	EC:1.6.1.0; EC:1.1.1.39; EC:4.1.1.3; EC:1.1.1.38
gmrcomp1131_c0_seq1	60s ribosomal protein l38	1	0	1	5	F:structural molecule activity; P:cellular process; C:ribosome; C:cytosol; P:translation
gmrcomp1131_c0_seq2	60s ribosomal protein l38	1	0	1	5	F:structural molecule activity; P:cellular process; C:ribosome; C:cytosol; P:translation
gmrcomp1131_c0_seq3	60s ribosomal protein l38	1	0	1	5	F:structural molecule activity; P:cellular process; C:ribosome; C:cytosol; P:translation
gmrcomp267_c0_seq1	30s ribosomal protein	1	0	1	6	F:structural molecule activity; F:RNA binding; C:ribosome; C:plastid; P:translation; P:cellular process
gmrcomp267_c0_seq2	30s ribosomal protein	1	0	1	6	F:structural molecule activity; F:RNA binding; C:ribosome; C:plastid; P:translation; P:cellular process
gmrcomp267_c0_seq3	30s ribosomal protein	1	0	1	6	F:structural molecule activity; F:RNA binding; C:ribosome; C:plastid; P:translation; P:cellular process
gmrcomp267_c0_seq4	30s ribosomal protein	1	0	1	6	F:structural molecule activity; F:RNA binding; C:ribosome; C:plastid; P:translation; P:cellular process
gmrcomp267_c0_seq5	30s ribosomal protein	1	0	1	6	F:structural molecule activity; F:RNA binding; C:ribosome; C:plastid; P:translation; P:cellular process
gmrcomp267_c0_seq6	30s ribosomal protein	1	0	1	6	F:structural molecule activity; F:RNA binding; C:ribosome; C:plastid; P:translation; P:cellular process
gmrcomp412_c0_seq1	rieske iron-sulphur protein precursor	1	0	1	10	F:binding; F:catalytic activity; F:transporter activity; F:molecular_function; C:membrane; P:photosynthesis; C:plastid; C:thylakoid; P:generation of precursor metabolites and energy; P:transport	EC:1.10.2.2; EC:1.10.99.1
gmrcomp412_c0_seq2	rieske iron-sulphur protein precursor	1	0	1	10	F:binding; F:catalytic activity; F:transporter activity; F:molecular_function; C:membrane; P:photosynthesis; C:plastid; C:thylakoid; P:generation of precursor metabolites and energy; P:transport	EC:1.10.2.2; EC:1.10.99.1
gmrcomp928_c0_seq1	60s ribosomal protein	1	0	1	5	F:structural molecule activity; C:ribosome; C:cytosol; P:translation; P:cellular process
gmrcomp928_c0_seq2	60s ribosomal protein	1	0	1	5	F:structural molecule activity; C:ribosome; C:cytosol; P:translation; P:cellular process
gmrcomp928_c0_seq3	60s ribosomal protein	1	0	1	5	F:structural molecule activity; C:ribosome; C:cytosol; P:translation; P:cellular process
gmrcomp928_c0_seq4	60s ribosomal protein	1	0	1	5	F:structural molecule activity; C:ribosome; C:cytosol; P:translation; P:cellular process
gmrcomp928_c0_seq5	protein	1	0	1	5	F:structural molecule activity; C:ribosome; C:cytosol; P:translation; P:cellular process
gmrcomp928_c0_seq6	60s ribosomal protein	1	0	1	5	F:structural molecule activity; C:ribosome; C:cytosol; P:translation; P:cellular process
gmrcomp870_c0_seq1	pyruvate kinase	1	0	1	13	C:cytoplasm; F:kinase activity; P:biological_process; C:plasma membrane; P:metabolic process; P:cellular process; F:binding; F:nucleotide binding; P:carbohydrate metabolic process; P:generation of precursor metabolites and energy; P:catabolic process; P:biosynthetic process; P:nucleobase-containing compound metabolic process	EC:2.7.1.40
gmrcomp639_c0_seq1	prpl11 (plastid ribosomal protein l11) structural constituent of ribosome	1	0	1	8	C:plastid; F:structural molecule activity; P:cellular process; C:ribosome; C:cytosol; C:membrane; P:translation; F:RNA binding
gmrcomp1457_c0_seq1	2c-methyl-d-erythritol -cyclodiphosphate synthase	1	0	1	7	F:catalytic activity; P:biosynthetic process; P:cellular process; P:lipid metabolic process; P:secondary metabolic process; C:plastid; C:mitochondrion	EC:4.6.1.12
gmrcomp1457_c0_seq2	2c-methyl-d-erythritol -cyclodiphosphate synthase	1	0	1	8	F:catalytic activity; C:mitochondrion; P:biosynthetic process; P:carbohydrate metabolic process; P:cellular process; P:lipid metabolic process; P:secondary metabolic process; C:plastid	EC:4.6.1.12
gmrcomp692_c0_seq2	60s ribosomal protein l2	1	0	1	11	C:nucleolus; F:structural molecule activity; C:plasma membrane; F:RNA binding; C:membrane; C:vacuole; C:ribosome; C:cytosol; C:plastid; P:translation; P:cellular process
gmrcomp1059_c0_seq1	pyrophosphate-dependent phosphofructokinase alpha subunit	1	0	1	14	C:cellular_component; P:biological_process; P:metabolic process; P:cellular process; F:kinase activity; C:cytosol; F:nucleotide binding; P:carbohydrate metabolic process; P:generation of precursor metabolites and energy; P:catabolic process; P:photosynthesis; P:biosynthetic process; P:nucleobase-containing compound metabolic process; P:secondary metabolic process	EC:2.7.1.11; EC:2.7.1.90
gmrcomp1059_c0_seq2	pyrophosphate-dependent phosphofructokinase alpha subunit	1	0	1	13	P:biological_process; P:metabolic process; P:cellular process; F:kinase activity; C:cytosol; F:nucleotide binding; P:carbohydrate metabolic process; P:generation of precursor metabolites and energy; P:catabolic process; P:photosynthesis; P:biosynthetic process; P:nucleobase-containing compound metabolic process; P:secondary metabolic process	EC:2.7.1.11; EC:2.7.1.90
gmrcomp1059_c0_seq3	pyrophosphate-dependent phosphofructokinase alpha subunit	1	0	1	13	C:cellular_component; P:biological_process; F:kinase activity; C:cytosol; F:nucleotide binding; P:carbohydrate metabolic process; P:generation of precursor metabolites and energy; P:catabolic process; P:photosynthesis; P:cellular process; P:biosynthetic process; P:nucleobase-containing compound metabolic process; P:secondary metabolic process	EC:2.7.1.11; EC:2.7.1.90
gmrcomp1059_c0_seq4	pyrophosphate-dependent phosphofructokinase alpha subunit	1	0	1	14	C:cellular_component; P:biological_process; P:metabolic process; P:cellular process; F:kinase activity; C:cytosol; F:nucleotide binding; P:carbohydrate metabolic process; P:generation of precursor metabolites and energy; P:catabolic process; P:photosynthesis; P:biosynthetic process; P:nucleobase-containing compound metabolic process; P:secondary metabolic process	EC:2.7.1.11; EC:2.7.1.90
gmrcomp1059_c0_seq5	pyrophosphate-dependent phosphofructokinase alpha subunit	1	0	1	14	C:cellular_component; P:biological_process; P:metabolic process; P:cellular process; F:kinase activity; C:cytosol; F:nucleotide binding; P:carbohydrate metabolic process; P:generation of precursor metabolites and energy; P:catabolic process; P:photosynthesis; P:biosynthetic process; P:nucleobase-containing compound metabolic process; P:secondary metabolic process	EC:2.7.1.11; EC:2.7.1.90
gmrcomp634_c0_seq1	protein	1	0	1	4	C:ribosome; F:structural molecule activity; P:translation; P:cellular process
gmrcomp634_c0_seq3	protein	1	0	1	4	C:ribosome; F:structural molecule activity; P:translation; P:cellular process
gmrcomp311_c0_seq1	histone h4	1	0	1	16	C:intracellular; P:response to stress; P:response to abiotic stimulus; C:nucleolus; F:catalytic activity; P:cellular component organization; P:cellular process; F:DNA binding; C:thylakoid; F:protein binding; C:cytoskeleton; P:carbohydrate metabolic process; P:generation of precursor metabolites and energy; P:catabolic process; C:plastid; C:plasma membrane	EC:5.4.2.0
gmrcomp311_c0_seq2	histone h4	1	0	1	16	C:intracellular; P:response to stress; P:response to abiotic stimulus; C:nucleolus; F:catalytic activity; P:cellular component organization; P:cellular process; F:DNA binding; C:thylakoid; F:protein binding; C:cytoskeleton; P:carbohydrate metabolic process; P:generation of precursor metabolites and energy; P:catabolic process; C:plastid; C:plasma membrane	EC:5.4.2.0
gmrcomp311_c0_seq3	histone h4	1	0	1	16	C:intracellular; P:response to stress; P:response to abiotic stimulus; C:nucleolus; F:catalytic activity; P:cellular component organization; P:cellular process; F:DNA binding; C:thylakoid; F:protein binding; C:cytoskeleton; P:carbohydrate metabolic process; P:generation of precursor metabolites and energy; P:catabolic process; C:plastid; C:plasma membrane	EC:5.4.2.0
gmrcomp226_c0_seq1	photosystem ii 10 kda polypeptide	1	0	1	4	C:membrane; C:thylakoid; C:plastid; P:photosynthesis
gmrcomp45_c0_seq1	photosystem ii core complex proteins chloroplast precursor	1	0	1	5	C:thylakoid; C:plastid; F:binding; C:membrane; P:photosynthesis
gmrcomp488_c0_seq1	chaperone protein	1	0	1	11	C:cell wall; F:protein binding; P:protein metabolic process; P:cellular process; C:nucleolus; P:response to stress; P:response to abiotic stimulus; P:biological_process; F:binding; F:nucleotide binding; C:plasma membrane
gmrcomp488_c0_seq2	chaperone protein	1	0	1	11	C:cell wall; F:protein binding; P:protein metabolic process; P:cellular process; C:nucleolus; P:response to stress; P:response to abiotic stimulus; P:biological_process; F:binding; F:nucleotide binding; C:plasma membrane
gmrcomp488_c0_seq3	chaperone protein	1	0	1	11	C:cell wall; F:protein binding; P:protein metabolic process; P:cellular process; C:nucleolus; P:response to stress; P:response to abiotic stimulus; P:biological_process; F:binding; F:nucleotide binding; C:plasma membrane
gmrcomp488_c0_seq4	chaperone protein	1	0	1	11	C:cell wall; F:protein binding; P:protein metabolic process; P:cellular process; C:nucleolus; P:response to stress; P:response to abiotic stimulus; P:biological_process; F:binding; F:nucleotide binding; C:plasma membrane
gmrcomp488_c0_seq5	chaperone protein	1	0	1	11	C:cell wall; F:protein binding; P:protein metabolic process; P:cellular process; C:nucleolus; P:response to stress; P:response to abiotic stimulus; P:biological_process; F:binding; F:nucleotide binding; C:plasma membrane
gmrcomp488_c0_seq6	chaperone protein	1	0	1	11	C:cell wall; F:protein binding; P:protein metabolic process; P:cellular process; C:nucleolus; P:response to stress; P:response to abiotic stimulus; P:biological_process; F:binding; F:nucleotide binding; C:plasma membrane
gmrcomp488_c0_seq7	chaperone protein	1	0	1	11	C:cell wall; F:protein binding; P:protein metabolic process; P:cellular process; C:nucleolus; P:response to stress; P:response to abiotic stimulus; P:biological_process; F:binding; F:nucleotide binding; C:plasma membrane
gmrcomp488_c0_seq8	chaperone protein	1	0	1	11	C:cell wall; F:protein binding; P:protein metabolic process; P:cellular process; C:nucleolus; P:response to stress; P:response to abiotic stimulus; P:biological_process; F:binding; F:nucleotide binding; C:plasma membrane
gmrcomp488_c0_seq9	chaperone dna j2	1	0	1	11	C:cell wall; F:protein binding; P:protein metabolic process; P:cellular process; C:nucleolus; P:response to stress; P:response to abiotic stimulus; P:biological_process; F:binding; F:nucleotide binding; C:plasma membrane
gmrcomp488_c0_seq10	chaperone dna j2	1	0	1	11	C:cell wall; F:protein binding; P:protein metabolic process; P:cellular process; C:nucleolus; P:response to stress; P:response to abiotic stimulus; P:biological_process; F:binding; F:nucleotide binding; C:plasma membrane
gmrcomp488_c0_seq11	chaperone protein	1	0	1	11	C:cell wall; F:protein binding; P:protein metabolic process; P:cellular process; C:nucleolus; P:response to stress; P:response to abiotic stimulus; P:biological_process; F:binding; F:nucleotide binding; C:plasma membrane
gmrcomp488_c0_seq12	chaperone protein	1	0	1	11	C:cell wall; F:protein binding; P:protein metabolic process; P:cellular process; C:nucleolus; P:response to stress; P:response to abiotic stimulus; P:biological_process; F:binding; F:nucleotide binding; C:plasma membrane
gmrcomp488_c0_seq13	chaperone protein	1	0	1	11	C:cell wall; F:protein binding; P:protein metabolic process; P:cellular process; C:nucleolus; P:response to stress; P:response to abiotic stimulus; P:biological_process; F:binding; F:nucleotide binding; C:plasma membrane
gmrcomp1110_c0_seq1	pyruvate dehydrogenase e1 alpha subunit	1	0	1	11	C:plastid; F:catalytic activity; P:carbohydrate metabolic process; P:generation of precursor metabolites and energy; P:catabolic process; C:cytosol; P:metabolic process; P:biosynthetic process; P:cellular process; ; C:cytoplasm	EC:1.2.4.1
gmrcomp1359_c0_seq1	phosphoenolpyruvate carboxylase	1	0	1	6	F:catalytic activity; P:biosynthetic process; P:carbohydrate metabolic process; P:cellular process; P:generation of precursor metabolites and energy; P:catabolic process	EC:4.1.1.31
gmrcomp1359_c0_seq2	phosphoenolpyruvate carboxylase	1	0	1	6	F:catalytic activity; P:biosynthetic process; P:carbohydrate metabolic process; P:cellular process; P:generation of precursor metabolites and energy; P:catabolic process	EC:4.1.1.31
gmrcomp1359_c0_seq3	phosphoenolpyruvate carboxylase	1	0	1	6	F:catalytic activity; P:biosynthetic process; P:carbohydrate metabolic process; P:cellular process; P:generation of precursor metabolites and energy; P:catabolic process	EC:4.1.1.31
gmrcomp532_c0_seq1	extracellular calcium sensing receptor	1	0	1	9	F:receptor activity; P:cellular process; P:response to abiotic stimulus; P:post-embryonic development; C:membrane; C:plastid; C:thylakoid; C:mitochondrion; P:signal transduction
gmrcomp800_c0_seq1	high mobility group protein	1	0	1	9	C:intracellular; F:sequence-specific DNA binding transcription factor activity; F:DNA binding; P:cellular component organization; P:cellular process; F:chromatin binding; F:structural molecule activity; C:nucleoplasm;
gmrcomp800_c0_seq2	high mobility group protein	1	0	1	9	C:intracellular; F:sequence-specific DNA binding transcription factor activity; F:DNA binding; P:cellular component organization; P:cellular process; F:chromatin binding; F:structural molecule activity; C:nucleoplasm;
gmrcomp800_c0_seq3	high mobility group protein	1	0	1	9	C:intracellular; F:sequence-specific DNA binding transcription factor activity; F:DNA binding; P:cellular component organization; P:cellular process; F:chromatin binding; F:structural molecule activity; C:nucleoplasm;
gmrcomp800_c0_seq4	high mobility group protein	1	0	1	1	C:nucleus
gmrcomp800_c0_seq12	high mobility group protein	1	0	1	9	C:intracellular; F:sequence-specific DNA binding transcription factor activity; F:DNA binding; P:cellular component organization; P:cellular process; F:chromatin binding; F:structural molecule activity; C:nucleoplasm;
gmrcomp800_c0_seq14	high mobility group protein	1	0	1	9	C:intracellular; F:sequence-specific DNA binding transcription factor activity; F:DNA binding; P:cellular component organization; P:cellular process; F:chromatin binding; F:structural molecule activity; C:nucleoplasm;
gmrcomp1632_c0_seq1	protein	1	0	1	6	C:vacuole; F:nucleotide binding; C:plasma membrane; F:hydrolase activity; P:signal transduction; P:transport
gmrcomp293_c0_seq1	class i chitinase	1	0	1	6	F:hydrolase activity; P:response to stress; F:carbohydrate binding; P:cellular process; P:catabolic process; P:carbohydrate metabolic process	EC:3.2.1.14
gmrcomp1057_c0_seq1	blue copper-like protein	1	0	1	3	F:binding; C:cytoplasm; F:molecular_function
gmrcomp1057_c0_seq2	blue copper-like protein	1	0	1	3	F:binding; C:cytoplasm; F:molecular_function
gmrcomp844_c0_seq1	rubredoxin family protein	1	0	1	4	C:membrane; C:plastid; C:thylakoid; F:binding
gmrcomp844_c0_seq2	rubredoxin family protein	1	0	1	4	C:membrane; C:plastid; C:thylakoid; F:binding
gmrcomp844_c0_seq3	rubredoxin family protein	1	0	1	4	C:membrane; C:plastid; C:thylakoid; F:binding
gmrcomp1671_c0_seq1	soluble acid invertase	1	0	1	7	C:vacuole; C:cell wall; F:transferase activity; F:hydrolase activity; P:carbohydrate metabolic process; P:cellular process; C:endoplasmic reticulum	EC:2.4.1.99; EC:3.2.1.26; EC:3.2.1.48; EC:3.1.2.26; EC:3.2.1.80
gmrcomp1671_c1_seq1	beta- soluble isoenzyme i	1	0	1	7	C:vacuole; C:cell wall; F:transferase activity; F:hydrolase activity; P:carbohydrate metabolic process; P:cellular process; C:endoplasmic reticulum	EC:2.4.1.99; EC:3.2.1.26; EC:3.2.1.48; EC:3.2.1.80
gmrcomp1671_c1_seq2	beta- soluble isoenzyme i	1	0	1	7	C:vacuole; C:cell wall; F:transferase activity; F:hydrolase activity; P:carbohydrate metabolic process; P:cellular process; C:endoplasmic reticulum	EC:2.4.1.99; EC:3.2.1.26; EC:3.2.1.48; EC:3.2.1.80
gmrcomp1671_c1_seq3	beta- soluble isoenzyme i	1	0	1	4	F:hydrolase activity; P:carbohydrate metabolic process; P:cellular process; C:endoplasmic reticulum	EC:3.2.1.26; EC:3.2.1.48
gmrcomp1616_c0_seq1	vacuolar-processing enzyme	1	0	1	4	P:protein metabolic process; P:catabolic process; C:vacuole; F:hydrolase activity	EC:3.4.22.0
gmrcomp1616_c0_seq2	vacuolar-processing enzyme	1	0	1	4	P:protein metabolic process; P:catabolic process; C:vacuole; F:hydrolase activity	EC:3.4.22.0
gmrcomp1465_c0_seq1	saur family protein	1	0	1	4	P:response to endogenous stimulus; P:signal transduction; C:mitochondrion; F:protein binding
gmrcomp439_c0_seq1	at5g17870 mpi7_10	1	0	1	6	C:ribosome; F:structural molecule activity; C:plastid; P:translation; F:RNA binding; P:cellular process
gmrcomp63_c0_seq1	protein	1	0	1	4	C:membrane; C:thylakoid; P:photosynthesis; C:plastid
gmrcomp157_c0_seq1	hypothetical protein VITISV_028924 [Vitis vinifera]	1	0	1	1	C:plastid
gmrcomp711_c0_seq1	fiddlehead-like protein	1	0	1	10	F:transferase activity; P:biosynthetic process; P:cellular process; P:lipid metabolic process; P:response to stress; P:response to abiotic stimulus; P:multicellular organismal development; C:membrane; C:endoplasmic reticulum; P:cell differentiation	EC:2.3.1.0
gmrcomp711_c0_seq2	fiddlehead-like protein	1	0	1	10	F:transferase activity; P:biosynthetic process; P:cellular process; P:lipid metabolic process; P:response to stress; P:response to abiotic stimulus; P:multicellular organismal development; C:membrane; C:endoplasmic reticulum; P:cell differentiation	EC:2.3.1.0
gmrcomp264_c0_seq1	plastid-lipid-associated chloroplast	1	0	1	8	P:metabolic process; P:response to abiotic stimulus; C:plastid; C:membrane; C:thylakoid; F:catalytic activity; F:structural molecule activity; P:response to stress	EC:1.3.1.74
gmrcomp1134_c0_seq1	autoinhibited h+ atpase	1	0	1	17	F:hydrolase activity; F:transporter activity; P:response to stress; P:response to abiotic stimulus; C:membrane; F:binding; P:nucleobase-containing compound metabolic process; P:catabolic process; P:cellular process; P:biosynthetic process; F:nucleotide binding; P:response to endogenous stimulus; C:vacuole; P:transport; C:nucleus; C:plasma membrane; P:generation of precursor metabolites and energy	EC:3.6.3.6
gmrcomp1134_c0_seq2	autoinhibited h+ atpase	1	0	1	17	F:hydrolase activity; F:transporter activity; P:response to stress; P:response to abiotic stimulus; C:membrane; F:binding; P:nucleobase-containing compound metabolic process; P:catabolic process; P:cellular process; P:biosynthetic process; F:nucleotide binding; P:response to endogenous stimulus; C:vacuole; P:transport; C:nucleus; C:plasma membrane; P:generation of precursor metabolites and energy	EC:3.6.3.6
gmrcomp1134_c0_seq3	plasma membrane h+-atpase	1	0	1	11	F:hydrolase activity; F:transporter activity; C:membrane; F:binding; P:nucleobase-containing compound metabolic process; P:catabolic process; P:biosynthetic process; F:nucleotide binding; P:transport; C:plasma membrane; P:generation of precursor metabolites and energy	EC:3.6.3.6
gmrcomp1134_c0_seq6	plasma membrane h+-atpase	1	0	1	9	C:membrane; F:binding; P:nucleobase-containing compound metabolic process; P:catabolic process; F:hydrolase activity; F:transporter activity; P:biosynthetic process; F:nucleotide binding; P:transport
gmrcomp1767_c0_seq1	uncharacterized protein	1	0	1	3	C:membrane; C:plastid; C:thylakoid
gmrcomp1767_c0_seq2	uncharacterized protein	1	0	1	3	C:membrane; C:plastid; C:thylakoid
gmrcomp1767_c0_seq3	uncharacterized protein	1	0	1	3	C:membrane; C:plastid; C:thylakoid
gmrcomp1767_c0_seq4	uncharacterized protein	1	0	1	3	C:membrane; C:plastid; C:thylakoid
gmrcomp1772_c0_seq1	short-chain dehydrogenase reductase family protein	1	0	1	3	F:catalytic activity; P:metabolic process; F:nucleotide binding
gmrcomp1987_c0_seq1	protein binding structural molecule	1	0	1	2	C:plasma membrane; C:cytosol
gmrcomp619_c0_seq1	alpha-expansin 4	1	0	1	4	C:extracellular region; P:cellular component organization; P:cellular process; C:membrane
gmrcomp619_c0_seq2	alpha-expansin 4	1	0	1	4	C:extracellular region; P:cellular component organization; P:cellular process; C:membrane
gmrcomp619_c0_seq3	expansin a4	1	0	1	8	P:cellular component organization; P:cell growth; P:cellular process; P:response to endogenous stimulus; P:anatomical structure morphogenesis; C:extracellular region; C:membrane; P:response to abiotic stimulus
gmrcomp619_c0_seq4	expansin a4	1	0	1	8	P:cellular component organization; P:cell growth; P:cellular process; P:response to endogenous stimulus; P:anatomical structure morphogenesis; C:extracellular region; C:membrane; P:response to abiotic stimulus
gmrcomp873_c0_seq1	ble1 protein	1	0	1	3	C:membrane; C:mitochondrion; P:response to endogenous stimulus
gmrcomp970_c0_seq1	zinc finger	1	0	1	2	P:lipid metabolic process; F:hydrolase activity
gmrcomp327_c0_seq1	ptac16 (plastid transcriptionally active 16) binding catalytic	1	0	1	4	C:plastid; P:biological_process; C:membrane; C:thylakoid
gmrcomp327_c0_seq2	ptac16 (plastid transcriptionally active 16) binding catalytic	1	0	1	4	C:plastid; P:biological_process; C:membrane; C:thylakoid
gmrcomp327_c0_seq3	ptac16 (plastid transcriptionally active 16) binding catalytic	1	0	1	4	C:plastid; P:biological_process; C:membrane; C:thylakoid
gmrcomp327_c0_seq4	ptac16 (plastid transcriptionally active 16) binding catalytic	1	0	1	5	C:plastid; P:biological_process; C:membrane; C:thylakoid; F:nucleotide binding
gmrcomp1053_c0_seq1	atp synthase subunit	1	0	1	9	P:transport; P:cellular process; C:vacuole; C:membrane; C:Golgi apparatus; C:plasma membrane; F:hydrolase activity; F:transporter activity; P:generation of precursor metabolites and energy
gmrcomp1022_c1_seq1	flavonoid 3 -hydroxylase	1	0	1	5	P:response to abiotic stimulus; F:binding; F:catalytic activity; F:molecular_function; P:metabolic process
gmrcomp238_c0_seq1	h+-transporting atp synthase-like protein	1	0	1	13	C:membrane; C:intracellular; F:transporter activity; P:response to stress; P:response to biotic stimulus; P:transport; P:biosynthetic process; P:generation of precursor metabolites and energy; P:nucleobase-containing compound metabolic process; P:photosynthesis; P:response to abiotic stimulus; C:plastid; C:thylakoid
gmrcomp1552_c0_seq1	26s proteasome subunit 4-like protein	1	0	1	20	P:response to stress; P:response to biotic stimulus; P:multicellular organismal development; P:growth; P:protein metabolic process; P:catabolic process; P:cellular process; F:hydrolase activity; P:anatomical structure morphogenesis; P:cell differentiation; P:cellular component organization; C:cytosol; P:reproduction; C:intracellular; P:biological_process; P:response to abiotic stimulus; C:plasma …	EC:3.6.4.3
gmrcomp1552_c0_seq2	26s proteasome subunit 4	1	0	1	20	P:response to stress; P:response to biotic stimulus; P:multicellular organismal development; P:growth; P:protein metabolic process; P:catabolic process; P:cellular process; F:hydrolase activity; P:anatomical structure morphogenesis; P:cell differentiation; P:cellular component organization; C:cytosol; P:reproduction; C:intracellular; P:biological_process; P:response to abiotic stimulus; C:plasma …	EC:3.6.4.3
gmrcomp1552_c0_seq3	26s protease regulatory	1	0	1	18	P:protein metabolic process; P:catabolic process; P:cellular process; F:hydrolase activity; P:cellular component organization; C:intracellular; P:response to stress; P:response to biotic stimulus; P:anatomical structure morphogenesis; P:multicellular organismal development; P:response to abiotic stimulus; F:nucleotide binding; P:growth; P:biological_process; C:cytoplasm; P:cell differentiation; P…	EC:3.6.4.3
gmrcomp985_c0_seq1	mip tip subfamily	1	0	1	7	C:plastid; C:cell wall; P:transport; C:membrane; C:vacuole; C:plasma membrane; F:transporter activity
gmrcomp675_c0_seq2	heat shock protein 18	1	0	1	2	P:response to abiotic stimulus; P:response to stress
gmrcomp675_c0_seq3	heat shock protein 18	1	0	1	2	P:response to abiotic stimulus; P:response to stress
gmrcomp675_c0_seq4	heat shock protein	1	0	1	1	P:response to stress
gmrcomp675_c0_seq5	small molecular heat shock protein	1	0	1	1	P:response to stress
gmrcomp675_c1_seq1	cytosolic class i small heat shock protein 3b	1	0	1	6	C:cytoplasm; P:protein metabolic process; P:cellular process; P:response to abiotic stimulus; P:response to stress; P:cellular component organization
gmrcomp250_c0_seq1	sigma factor sigb regulation protein	1	0	1	6	F:hydrolase activity; P:response to abiotic stimulus; P:post-embryonic development; P:cellular process; P:lipid metabolic process; P:secondary metabolic process	EC:3.1.1.1; EC:3.1.1.21
gmrcomp250_c0_seq2	sigma factor sigb regulation protein	1	0	1	6	F:hydrolase activity; P:response to abiotic stimulus; P:post-embryonic development; P:cellular process; P:lipid metabolic process; P:secondary metabolic process	EC:3.1.1.1; EC:3.1.1.21
gmrcomp812_c0_seq1	cold regulated 314 thylakoid membrane 2	1	0	1	9	C:membrane; C:plastid; P:response to extracellular stimulus; P:cell communication; P:response to stress; P:response to abiotic stimulus; P:response to endogenous stimulus; P:cellular process; C:thylakoid
gmrcomp56_c0_seq1	probable photosystem i chain xi precursor	1	0	1	5	C:plastid; C:membrane; C:thylakoid; P:generation of precursor metabolites and energy; P:photosynthesis
gmrcomp691_c0_seq1	PREDICTED: hypothetical protein [Vitis vinifera]	1	0	1	1	F:nucleotide binding
gmrcomp629_c0_seq1	plasminogen activator inhibitor 1 rna-binding	1	0	1	1	C:intracellular
gmrcomp629_c0_seq2	plasminogen activator inhibitor 1 rna-binding	1	0	1	1	C:intracellular
gmrcomp629_c0_seq3	plasminogen activator inhibitor 1 rna-binding	1	0	1	1	C:intracellular
gmrcomp629_c0_seq4	plasminogen activator inhibitor 1 rna-binding	1	0	1	1	C:intracellular
gmrcomp629_c0_seq5	plasminogen activator inhibitor 1 rna-binding	1	0	1	1	C:intracellular
gmrcomp629_c0_seq6	plasminogen activator inhibitor 1 rna-binding	1	0	1	1	C:intracellular
gmrcomp629_c0_seq7	plasminogen activator inhibitor 1 rna-binding	1	0	1	1	C:intracellular
gmrcomp629_c0_seq8	plasminogen activator inhibitor 1 rna-binding	1	0	1	1	C:intracellular
gmrcomp1352_c0_seq1	conserved hypothetical protein [Ricinus communis]	1	0	1	5	P:anatomical structure morphogenesis; P:cellular component organization; P:cell differentiation; P:multicellular organismal development; C:extracellular region
gmrcomp1434_c0_seq1	pseudo response regulator	1	0	1	1	P:cellular process
gmrcomp1434_c0_seq2	sensory transduction histidine	1	0	1	1	P:cellular process
gmrcomp1434_c0_seq3	sensory transduction histidine	1	0	1	1	P:cellular process
gmrcomp1434_c0_seq4	pseudo response regulator	1	0	1	1	P:cellular process
gmrcomp1434_c0_seq5	pseudo response regulator	1	0	1	1	P:cellular process
gmrcomp1434_c0_seq6	pseudo response regulator	1	0	1	1	P:cellular process
gmrcomp1434_c0_seq7	pseudo response regulator	1	0	1	1	P:cellular process
gmrcomp1434_c0_seq8	pseudo response regulator	1	0	1	1	P:cellular process
gmrcomp1434_c0_seq9	pseudo response regulator	1	0	1	1	P:cellular process
gmrcomp1434_c0_seq10	sensory transduction histidine	1	0	1	1	P:cellular process
gmrcomp234_c0_seq1	protein	1	0	1	4	P:transport; P:nucleobase-containing compound metabolic process; P:biosynthetic process; F:catalytic activity
gmrcomp890_c0_seq1	triosephosphate isomerase	1	0	1	20	F:binding; C:cell wall; C:mitochondrion; P:carbohydrate metabolic process; P:nucleobase-containing compound metabolic process; P:catabolic process; P:secondary metabolic process; P:response to stress; P:response to abiotic stimulus; F:catalytic activity; P:generation of precursor metabolites and energy; C:plastid; P:biosynthetic process; P:cellular process; P:biological_process; C:vacuole; C:plas…	EC:5.3.1.1
gmrcomp1622_c0_seq1	phi-1-like protein	1	0	1	5	C:membrane; C:cytosol; C:plasma membrane; C:cell wall; C:Golgi apparatus
gmrcomp1622_c0_seq2	phosphate-induced protein	1	0	1	2	C:cell wall; C:membrane
gmrcomp1622_c0_seq3	phosphate-induced protein	1	0	1	2	C:cell wall; C:membrane
gmrcomp1798_c0_seq1	rpe catalytic ribulose-phosphate 3-epimerase	1	0	1	19	P:biosynthetic process; P:carbohydrate metabolic process; P:photosynthesis; P:nucleobase-containing compound metabolic process; P:catabolic process; P:secondary metabolic process; F:binding; P:response to stress; P:response to abiotic stimulus; C:plastid; C:membrane; C:thylakoid; F:catalytic activity; P:response to biotic stimulus; P:reproduction; P:post-embryonic development; P:embryo developmen…	EC:5.1.3.1
gmrcomp666_c0_seq1	protein-methionine-s-oxide reductase	1	0	1	7	C:plastid; P:response to stress; P:cellular process; P:cellular protein modification process; P:response to abiotic stimulus; F:catalytic activity; P:metabolic process	EC:1.8.4.11
gmrcomp1225_c0_seq1	protein	1	0	1	5	C:nucleus; P:cellular component organization; P:cell cycle; F:catalytic activity; C:plastid
gmrcomp868_c0_seq1	ap2 domain class transcription factor	1	0	1	1
gmrcomp868_c0_seq2	ap2 domain class transcription factor	1	0	1	1
gmrcomp868_c0_seq3	ap2 domain class transcription factor	1	0	1	1
gmrcomp868_c0_seq4	ap2 domain class transcription factor	1	0	1	4	F:sequence-specific DNA binding transcription factor activity; F:DNA binding; ; C:nucleoplasm
gmrcomp609_c0_seq1	aspartyl protease family protein	1	0	1	6	C:membrane; C:cytosol; C:cell wall; P:protein metabolic process; P:catabolic process; F:hydrolase activity	EC:3.4.23.0
gmrcomp1796_c0_seq1	ferredoxin-dependent glutamate synthase 1	1	0	1	12	P:metabolic process; C:mitochondrion; F:catalytic activity; P:response to abiotic stimulus; C:plastid; P:biosynthetic process; ; F:protein binding; P:cellular process; P:biological_process; C:membrane; C:extracellular region	EC:1.4.7.1
gmrcomp1197_c0_seq1	aspartyl protease	1	0	1	4	C:cell wall; P:protein metabolic process; P:catabolic process; F:hydrolase activity	EC:3.4.23.0
gmrcomp1197_c0_seq2	aspartyl protease	1	0	1	4	C:cell wall; P:protein metabolic process; P:catabolic process; F:hydrolase activity	EC:3.4.23.0
gmrcomp1602_c0_seq1	pectin methylesterase	1	0	1	1	F:hydrolase activity
gmrcomp648_c0_seq1	rhodanese-like domain-containing protein	1	0	1	3	C:membrane; C:plastid; C:thylakoid
gmrcomp21_c0_seq1	g chain improved model of plant photosystem i	1	0	1	9	F:binding; C:membrane; P:generation of precursor metabolites and energy; P:photosynthesis; C:plastid; P:metabolic process; C:thylakoid; P:nucleobase-containing compound metabolic process; P:secondary metabolic process
gmrcomp21_c0_seq2	g chain improved model of plant photosystem i	1	0	1	9	F:binding; C:membrane; P:generation of precursor metabolites and energy; P:photosynthesis; C:plastid; P:metabolic process; C:thylakoid; P:nucleobase-containing compound metabolic process; P:secondary metabolic process
gmrcomp620_c0_seq1	calx_soybn ame: full=calnexin homolog flags: precursor	1	0	1	14	C:membrane; C:endoplasmic reticulum; C:cell; P:protein metabolic process; P:cellular process; C:cell wall; C:vacuole; C:cytoplasm; F:carbohydrate binding; C:plasma membrane; F:binding; F:protein binding; C:plastid; C:mitochondrion
gmrcomp620_c0_seq2	calx_soybn ame: full=calnexin homolog flags: precursor	1	0	1	14	C:membrane; C:endoplasmic reticulum; C:cell; P:protein metabolic process; P:cellular process; C:cell wall; C:vacuole; C:cytoplasm; F:carbohydrate binding; C:plasma membrane; F:binding; F:protein binding; C:plastid; C:mitochondrion
gmrcomp1991_c0_seq1	eukaryotic translation initiation factor 2 gamma expressed	1	0	1	7	F:nucleotide binding; F:translation factor activity, nucleic acid binding; P:nucleobase-containing compound metabolic process; P:catabolic process; F:hydrolase activity; C:ribosome; P:translation
gmrcomp863_c0_seq1	high mobility group family	1	0	1	2	C:nucleus; F:DNA binding
gmrcomp863_c0_seq2	high mobility group family	1	0	1	2	C:nucleus; F:DNA binding
gmrcomp1360_c0_seq1	glycosyl hydrolase family 3 protein	1	0	1	6	P:carbohydrate metabolic process; C:membrane; C:cytosol; C:plasma membrane; C:cell wall; F:hydrolase activity	EC:3.2.1.21
gmrcomp580_c0_seq1	dihydrolipoamide dehydrogenase precursor	1	0	1	18	F:binding; C:membrane; C:mitochondrion; P:response to abiotic stimulus; P:cellular homeostasis; F:molecular_function; F:nucleotide binding; F:catalytic activity; C:plastid; P:biological_process; C:Golgi apparatus; C:extracellular region; P:biosynthetic process; P:carbohydrate metabolic process; P:cellular process; P:generation of precursor metabolites and energy; P:catabolic process;	EC:1.8.1.4
gmrcomp991_c0_seq1	magnesium-chelatase subunit	1	0	1	8	F:catalytic activity; F:RNA binding; P:biosynthetic process; P:cellular process; C:mitochondrion; F:nucleotide binding; P:nucleobase-containing compound metabolic process; C:plastid	EC:6.6.1.2; EC:6.6.1.1
gmrcomp833_c0_seq1	60s ribosomal protein l13a	1	0	1	8	C:nucleolus; F:structural molecule activity; C:ribosome; C:cytosol; C:plastid; C:membrane; P:translation; P:cellular process
gmrcomp833_c0_seq2	60s ribosomal protein l13a	1	0	1	8	C:nucleolus; F:structural molecule activity; C:ribosome; C:cytosol; C:plastid; C:membrane; P:translation; P:cellular process
gmrcomp833_c0_seq3	60s ribosomal protein l13a	1	0	1	9	C:nucleolus; F:structural molecule activity; C:plasma membrane; C:ribosome; C:cytosol; C:plastid; C:membrane; P:translation; P:cellular process
gmrcomp833_c0_seq4	60s ribosomal protein l13a	1	0	1	9	C:nucleolus; F:structural molecule activity; C:plasma membrane; C:ribosome; C:cytosol; C:plastid; C:membrane; P:translation; P:cellular process
gmrcomp833_c0_seq5	60s ribosomal protein l13a	1	0	1	9	C:nucleolus; F:structural molecule activity; C:plasma membrane; C:ribosome; C:cytosol; C:plastid; C:membrane; P:translation; P:cellular process
gmrcomp833_c0_seq6	60s ribosomal protein l13a	1	0	1	9	C:nucleolus; F:structural molecule activity; C:plasma membrane; C:ribosome; C:cytosol; C:plastid; C:membrane; P:translation; P:cellular process
gmrcomp833_c0_seq7	60s ribosomal protein l13a	1	0	1	9	C:nucleolus; F:structural molecule activity; C:plasma membrane; C:ribosome; C:cytosol; C:plastid; C:membrane; P:translation; P:cellular process
gmrcomp833_c0_seq8	60s ribosomal protein l13a	1	0	1	8	C:nucleolus; F:structural molecule activity; C:ribosome; C:cytosol; C:plastid; C:membrane; P:translation; P:cellular process
gmrcomp1157_c0_seq1	protein	1	0	1	7	P:cellular process; F:binding; F:hydrolase activity; F:transporter activity; P:multicellular organismal development; P:metabolic process; C:plasma membrane	EC:3.6.3.0
gmrcomp1557_c0_seq1	60s acidic ribosomal protein	1	0	1	4	C:ribosome; F:structural molecule activity; P:translation; P:cellular process
gmrcomp626_c0_seq1	subtilisin-like protease preproenzyme	1	0	1	3	P:metabolic process; F:catalytic activity; F:hydrolase activity
gmrcomp850_c0_seq1	ribosomal protein l10a	1	0	1	9	C:nucleolus; P:multicellular organismal development; F:structural molecule activity; C:plasma membrane; F:RNA binding; C:ribosome; C:cytosol; P:translation; P:cellular process
gmrcomp850_c0_seq2	ribosomal protein l10a	1	0	1	9	C:nucleolus; P:multicellular organismal development; F:structural molecule activity; C:plasma membrane; F:RNA binding; C:ribosome; C:cytosol; P:translation; P:cellular process
gmrcomp850_c0_seq3	ribosomal protein l10a	1	0	1	9	C:nucleolus; P:multicellular organismal development; F:structural molecule activity; C:plasma membrane; F:RNA binding; C:ribosome; C:cytosol; P:translation; P:cellular process
gmrcomp850_c0_seq4	ribosomal protein l10a	1	0	1	9	C:nucleolus; P:multicellular organismal development; F:structural molecule activity; C:plasma membrane; F:RNA binding; C:ribosome; C:cytosol; P:translation; P:cellular process
gmrcomp850_c0_seq6	ribosomal protein l10a	1	0	1	9	C:nucleolus; P:multicellular organismal development; F:structural molecule activity; C:plasma membrane; F:RNA binding; C:ribosome; C:cytosol; P:translation; P:cellular process
gmrcomp850_c0_seq7	60s ribosomal protein l10a	1	0	1	5	F:structural molecule activity; F:RNA binding; C:ribosome; P:translation; P:cellular process
gmrcomp850_c0_seq8	ribosomal protein l10a	1	0	1	6	F:structural molecule activity; F:RNA binding; C:ribosome; C:membrane; P:translation; P:cellular process
gmrcomp424_c0_seq1	elongation factor 1-	1	0	1	10	F:translation factor activity, nucleic acid binding; F:transferase activity; P:nucleobase-containing compound metabolic process; P:catabolic process; F:hydrolase activity; F:nucleotide binding; C:ribosome; P:translation; P:metabolic process; P:cellular process	EC:2.7.7.4
gmrcomp1361_c0_seq1	predicted protein [Populus trichocarpa]	1	0	1	4	P:biosynthetic process; P:cellular process; C:membrane; C:mitochondrion
gmrcomp1361_c0_seq2	predicted protein [Populus trichocarpa]	1	0	1	2	C:membrane; C:mitochondrion
gmrcomp348_c0_seq1	resveratrol hydroxycinnamic acid o-glucosyltransferase	1	0	1	4	P:response to abiotic stimulus; F:transferase activity; P:metabolic process; C:cytoplasm	EC:2.4.1.120; EC:2.4.1.210
gmrcomp15_c1_seq1	chlorophyll a b binding	1	0	1	9	C:membrane; C:thylakoid; P:response to abiotic stimulus; F:binding; P:cellular protein modification process; C:plastid; P:generation of precursor metabolites and energy; P:photosynthesis; C:plasma membrane
gmrcomp15_c1_seq2	light-harvesting complex ii protein lhcb3	1	0	1	6	P:generation of precursor metabolites and energy; P:photosynthesis; C:membrane; C:plastid; C:thylakoid; F:structural molecule activity
gmrcomp15_c1_seq3	light-harvesting complex ii protein lhcb3	1	0	1	6	P:generation of precursor metabolites and energy; P:photosynthesis; C:membrane; C:plastid; C:thylakoid; F:structural molecule activity
gmrcomp420_c0_seq1	60s ribosomal protein	1	0	1	10	C:nucleolus; F:structural molecule activity; C:plasma membrane; C:membrane; C:vacuole; C:ribosome; C:cytosol; C:plastid; P:translation; P:cellular process
gmrcomp420_c0_seq2	60s ribosomal protein	1	0	1	10	C:nucleolus; F:structural molecule activity; C:plasma membrane; C:membrane; C:vacuole; C:ribosome; C:cytosol; C:plastid; P:translation; P:cellular process
gmrcomp420_c0_seq3	60s ribosomal protein	1	0	1	10	C:nucleolus; F:structural molecule activity; C:plasma membrane; C:membrane; C:vacuole; C:ribosome; C:cytosol; C:plastid; P:translation; P:cellular process
gmrcomp420_c0_seq4	60s ribosomal protein	1	0	1	10	C:nucleolus; F:structural molecule activity; C:plasma membrane; C:membrane; C:vacuole; C:ribosome; C:cytosol; C:plastid; P:translation; P:cellular process
gmrcomp420_c0_seq5	60s ribosomal protein	1	0	1	10	C:nucleolus; F:structural molecule activity; C:plasma membrane; C:membrane; C:vacuole; C:ribosome; C:cytosol; C:plastid; P:translation; P:cellular process
gmrcomp420_c0_seq6	60s ribosomal protein	1	0	1	10	C:nucleolus; F:structural molecule activity; C:plasma membrane; C:membrane; C:vacuole; C:ribosome; C:cytosol; C:plastid; P:translation; P:cellular process
gmrcomp420_c0_seq7	60s ribosomal protein	1	0	1	8	C:nucleolus; F:structural molecule activity; C:plasma membrane; C:ribosome; C:cytosol; C:plastid; P:translation; P:cellular process
gmrcomp914_c0_seq1	kinesin like protein	1	0	1	2	F:binding; C:plastid
gmrcomp1345_c0_seq1	histone H2B.2 [Camellia sinensis]	1	0	1	5	C:intracellular; F:DNA binding; P:cellular component organization; P:cellular process; C:nucleus
gmrcomp1345_c0_seq2	histone H2B.2 [Camellia sinensis]	1	0	1	5	C:intracellular; F:DNA binding; P:cellular component organization; P:cellular process; C:nucleus
gmrcomp1388_c0_seq1	ca2+ antiporter cation exchanger	1	0	1	4	C:membrane; F:transporter activity; P:transport; P:cellular process
gmrcomp1014_c0_seq1	heat shock cognate 70 kda expressed	1	0	1	2	F:nucleotide binding; P:response to stress
gmrcomp1014_c0_seq2	heat shock protein 70	1	0	1	16	P:response to biotic stimulus; C:cytosol; C:cell wall; C:mitochondrion; P:protein metabolic process; P:cellular process; F:protein binding; P:response to stress; P:response to abiotic stimulus; C:membrane; C:vacuole; F:nucleotide binding; P:cellular protein modification process; P:biological_process; C:Golgi apparatus; C:plasma membrane
gmrcomp1448_c0_seq1	20s proteasome beta subunit 5	1	0	1	8	C:cytoplasm; C:intracellular; P:biological_process; P:protein metabolic process; P:catabolic process; P:cellular process; C:nucleus; F:hydrolase activity	EC:3.4.25.0
gmrcomp1448_c0_seq2	20s proteasome beta subunit 5	1	0	1	8	C:cytoplasm; C:intracellular; P:biological_process; P:protein metabolic process; P:catabolic process; P:cellular process; C:nucleus; F:hydrolase activity	EC:3.4.25.0
gmrcomp1448_c0_seq3	20s proteasome beta subunit 5	1	0	1	8	C:cytoplasm; C:intracellular; P:biological_process; P:protein metabolic process; P:catabolic process; P:cellular process; C:nucleus; F:hydrolase activity	EC:3.4.25.0
gmrcomp1448_c0_seq4	20s proteasome beta subunit 5	1	0	1	7	C:cytoplasm; C:intracellular; C:nucleus; F:hydrolase activity; P:protein metabolic process; P:cellular process; P:catabolic process	EC:3.4.25.0
gmrcomp1448_c0_seq5	20s proteasome beta subunit 5	1	0	1	7	C:cytoplasm; C:intracellular; C:nucleus; F:hydrolase activity; P:protein metabolic process; P:cellular process; P:catabolic process	EC:3.4.25.0
gmrcomp1448_c0_seq6	20s proteasome beta subunit 5	1	0	1	7	C:cytoplasm; C:intracellular; C:nucleus; F:hydrolase activity; P:protein metabolic process; P:cellular process; P:catabolic process	EC:3.4.25.0
gmrcomp1448_c0_seq7	20s proteasome beta subunit 5	1	0	1	8	C:cytoplasm; C:intracellular; P:biological_process; P:protein metabolic process; P:catabolic process; P:cellular process; C:nucleus; F:hydrolase activity	EC:3.4.25.0
gmrcomp1448_c0_seq8	20s proteasome beta subunit 5	1	0	1	8	C:cytoplasm; C:intracellular; P:biological_process; P:protein metabolic process; P:catabolic process; P:cellular process; C:nucleus; F:hydrolase activity	EC:3.4.25.0
gmrcomp1448_c0_seq9	psb5_spiol ame: full=proteasome subunit beta type-5 ame: full=20s proteasome subunit e ame: full=proteasome epsilon chain flags: precursor	1	0	1	8	C:cytoplasm; C:intracellular; P:biological_process; P:protein metabolic process; P:catabolic process; P:cellular process; C:nucleus; F:hydrolase activity	EC:3.4.25.0
gmrcomp1365_c0_seq1	carotenoid cleavage dioxygenase 4	1	0	1	2	C:plastid; F:catalytic activity	EC:1.13.11.0
gmrcomp1702_c0_seq1	histone 2	1	0	1	5	C:nucleolus; C:intracellular; F:DNA binding; P:cellular component organization; P:cellular process
gmrcomp884_c0_seq1	40s ribosomal protein	1	0	1	9	C:nucleolus; F:structural molecule activity; C:plasma membrane; C:cell wall; C:ribosome; C:cytosol; C:plastid; P:translation; P:cellular process
gmrcomp1129_c0_seq1	carotenoid cleavage dioxygenase 1	1	0	1	1	F:catalytic activity	EC:1.13.11.0
gmrcomp1129_c0_seq2	carotenoid cleavage dioxygenase 1	1	0	1	1	F:catalytic activity	EC:1.13.11.0
gmrcomp1129_c0_seq3	carotenoid cleavage dioxygenase 1	1	0	1	1	F:catalytic activity	EC:1.13.11.0
gmrcomp1129_c0_seq7	carotenoid cleavage dioxygenase 1	1	0	1	11	P:response to stress; P:response to abiotic stimulus; F:binding; C:vacuole; P:catabolic process; P:cellular process; P:lipid metabolic process; P:secondary metabolic process; C:plasma membrane; F:catalytic activity; P:metabolic process	EC:1.13.11.51
gmrcomp668_c0_seq1	plastid protein	1	0	1	6	P:nucleobase-containing compound metabolic process; F:catalytic activity; P:cellular component organization; P:cellular process; C:plastid; F:binding	EC:6.3.2.0
gmrcomp1847_c0_seq1	conserved hypothetical protein [Ricinus communis]	1	0	1	1	C:plastid
gmrcomp712_c0_seq1	non-specific lipid transfer protein precursor	1	0	1	2	F:lipid binding; P:transport
gmrcomp323_c1_seq1	flavonol synthase	1	0	1	8	C:cytoplasm; F:catalytic activity; F:binding; P:biosynthetic process; ; P:secondary metabolic process; P:response to abiotic stimulus; P:metabolic process	EC:1.14.11.9; EC:1.14.11.23; EC:1.13.11.0
gmrcomp323_c1_seq2	flavonol synthase	1	0	1	8	C:cytoplasm; F:catalytic activity; F:binding; P:biosynthetic process; ; P:secondary metabolic process; P:response to abiotic stimulus; P:metabolic process	EC:1.14.11.9; EC:1.14.11.23; EC:1.13.11.0
gmrcomp1177_c0_seq1	14-3-3 protein	1	0	1	1	F:protein binding
gmrcomp1177_c0_seq2	14-3-3 protein	1	0	1	18	C:cell wall; P:biosynthetic process; ; C:mitochondrion; F:nucleotide binding; P:signal transduction; P:response to stress; P:cell cycle; F:protein binding; C:plastid; C:nuclear envelope; F:hydrolase activity; C:vacuole; P:biological_process; C:plasma membrane; P:catabolic process; P:cellular process; P:lipid metabolic process	EC:3.1.1.4
gmrcomp385_c0_seq1	aspartic proteinase nepenthesin-1	1	0	1	6	C:cell wall; C:extracellular region; P:protein metabolic process; P:catabolic process; F:hydrolase activity; C:plastid	EC:3.4.23.0
gmrcomp385_c0_seq2	aspartic proteinase nepenthesin-1	1	0	1	6	C:cell wall; C:extracellular region; P:protein metabolic process; P:catabolic process; F:hydrolase activity; C:plastid	EC:3.4.23.0
gmrcomp825_c0_seq1	50s ribosomal protein l34	1	0	1	6	C:ribosome; F:structural molecule activity; P:cellular process; C:plastid; P:translation; F:RNA binding
gmrcomp1779_c0_seq1	protein	1	0	1	1	C:membrane
gmrcomp1140_c0_seq1	ferredoxin-nadp reductase	1	0	1	7	F:nucleotide binding; P:metabolic process; P:cellular process; C:membrane; C:thylakoid; F:catalytic activity; C:plastid	EC:1.18.1.2
gmrcomp1348_c0_seq1	predicted protein [Populus trichocarpa]	1	0	1	2	P:response to stress; C:plastid
gmrcomp1348_c0_seq2	uncharacterized protein	1	0	1	2	P:response to stress; C:plastid
gmrcomp1255_c0_seq1	ost3 ost6 family protein	1	0	1	6	C:cytoplasm; C:endoplasmic reticulum; F:transporter activity; C:plastid; C:plasma membrane; P:transport
gmrcomp1255_c0_seq2	ost3 ost6 family protein	1	0	1	6	C:cytoplasm; C:endoplasmic reticulum; F:transporter activity; C:plastid; C:plasma membrane; P:transport
gmrcomp1255_c0_seq3	ost3 ost6 family protein	1	0	1	6	C:cytoplasm; C:endoplasmic reticulum; F:transporter activity; C:plastid; C:plasma membrane; P:transport
gmrcomp1201_c0_seq1	40s ribosomal protein s20	1	0	1	9	C:nucleolus; F:structural molecule activity; F:RNA binding; C:cell wall; C:ribosome; C:cytosol; C:membrane; P:translation; P:cellular process
gmrcomp111_c0_seq1	lhca2 protein	1	0	1	7	C:membrane; C:thylakoid; C:intracellular; P:generation of precursor metabolites and energy; P:photosynthesis; F:binding; C:plastid
gmrcomp1501_c0_seq1	protein	1	0	1	23	C:cytosol; F:binding; C:cell wall; C:mitochondrion; P:carbohydrate metabolic process; P:nucleobase-containing compound metabolic process; P:catabolic process; P:secondary metabolic process; P:response to stress; P:response to abiotic stimulus; C:plasma membrane; C:membrane; C:vacuole; F:catalytic activity; P:generation of precursor metabolites and energy; C:plastid; P:biosynthetic process; P:cell…	EC:5.3.1.1
gmrcomp1472_c0_seq1	nadp-specific isocitrate	1	0	1	17	F:nucleotide binding; F:binding; C:peroxisome; P:nucleobase-containing compound metabolic process; P:secondary metabolic process; P:response to stress; P:response to abiotic stimulus; P:response to biotic stimulus; F:catalytic activity; P:metabolic process; P:cellular process; P:biological_process; C:plasma membrane; C:extracellular region; ; P:generation of precursor metabolites and energy; P:ca…	EC:1.1.1.42
gmrcomp1472_c0_seq2	nadp-specific isocitrate	1	0	1	17	F:nucleotide binding; F:binding; C:peroxisome; P:nucleobase-containing compound metabolic process; P:secondary metabolic process; P:response to stress; P:response to abiotic stimulus; P:response to biotic stimulus; F:catalytic activity; P:metabolic process; P:cellular process; P:biological_process; C:plasma membrane; C:extracellular region; ; P:generation of precursor metabolites and energy; P:ca…	EC:1.1.1.42
gmrcomp1472_c0_seq3	nadp-specific isocitrate	1	0	1	18	P:carbohydrate metabolic process; P:cellular process; F:nucleotide binding; F:binding; C:peroxisome; P:nucleobase-containing compound metabolic process; P:secondary metabolic process; P:response to stress; P:response to abiotic stimulus; P:response to biotic stimulus; F:catalytic activity; P:metabolic process; P:biological_process; C:plasma membrane; C:extracellular region; ; P:generation of prec…	EC:1.1.1.42
gmrcomp1855_c0_seq1	vacuolar sorting receptor 1	1	0	1	8	P:transport; P:cellular process; F:binding; F:receptor activity; C:plasma membrane; F:protein binding; C:Golgi apparatus; P:signal transduction
gmrcomp1855_c0_seq2	vacuolar sorting receptor 1	1	0	1	8	P:transport; P:cellular process; F:binding; F:receptor activity; C:plasma membrane; F:protein binding; C:Golgi apparatus; P:signal transduction
gmrcomp1855_c0_seq3	vacuolar sorting receptor 1	1	0	1	8	P:transport; P:cellular process; F:binding; F:receptor activity; C:plasma membrane; F:protein binding; C:Golgi apparatus; P:signal transduction
gmrcomp337_c0_seq1	calmodulin	1	0	1	15	C:cytosol; P:metabolic process; F:binding; F:transferase activity; P:post-embryonic development; P:response to abiotic stimulus; P:biological_process; C:membrane; C:vacuole; F:protein binding; F:catalytic activity; P:pollination; P:cellular process; P:signal transduction; C:plasma membrane	EC:1.3.1.74
gmrcomp337_c0_seq2	calmodulin	1	0	1	15	C:cytosol; P:metabolic process; F:binding; F:transferase activity; P:post-embryonic development; P:response to abiotic stimulus; P:biological_process; C:membrane; C:vacuole; F:protein binding; F:catalytic activity; P:pollination; P:cellular process; P:signal transduction; C:plasma membrane	EC:1.3.1.74
gmrcomp337_c0_seq3	calmodulin	1	0	1	8	P:pollination; P:cellular process; C:vacuole; P:signal transduction; C:plasma membrane; F:binding; P:post-embryonic development; P:response to abiotic stimulus
gmrcomp1328_c0_seq1	glutathione peroxidase	1	0	1	10	P:response to stress; P:biological_process; C:plasma membrane; F:catalytic activity; C:plastid; C:cytosol; C:mitochondrion; P:response to abiotic stimulus; P:metabolic process;	EC:1.11.1.9
gmrcomp1328_c0_seq2	glutathione peroxidase	1	0	1	10	P:response to stress; P:biological_process; C:plasma membrane; F:catalytic activity; C:plastid; C:cytosol; C:mitochondrion; P:response to abiotic stimulus; P:metabolic process;	EC:1.11.1.9
[truncated: 56,580 more rows]

## Sheet: Pelargonium x hortorum annot
Seq. Name	Seq. Description	#Hits	min. eValue	mean Similarity	#GOs	GOs	Enzyme Codes	InterProScan
[truncated: 42,506 more rows]
